# Supplementary material for: A GIS-toolbox for a landscape structure based Wind Erosion Risk Assessment (WERA)
Source: MethodsX. 2024 Oct 30;13:103006. doi: 10.1016/j.mex.2024.103006 (PMC11570919; doi:10.1016/j.mex.2024.103006)
Supplement: Supplementary file 2 [file mmc2.zip]

Archive with 1 entries (1 files):
- ARCGISPro_ZALF_WERA_V5.tbx
