# Supplementary material for: A GIS-toolbox for a landscape structure based Wind Erosion Risk Assessment (WERA)
Source: MethodsX. 2024 Oct 30;13:103006. doi: 10.1016/j.mex.2024.103006 (PMC11570919; doi:10.1016/j.mex.2024.103006)
Supplement: Supplementary file 3 [file mmc3.xlsx]

## Sheet: General Info
	Wind data
	Station:	Müncheberg
	Origin:	automatic weather station, German Weather Service (DWD)
	Measurement:	Ultrasonic anemometer 2D
	Measuring height:	10 m
	Period:	1991 - 2020
	Resolution:	hourly data

## Sheet: Wind statistics
Wind speed - wind direction disribution 1991 - 2020 hourly values															threshold wind speed =					6	m/s
		WR	45	90	135	180	225	270	315	360
	WG	0	12	13	0	3	1	3	4	5
		1	2438	2374	2746	5982	3489	4494	3351	4268
		2	6382	5266	4072	11037	7608	8033	4232	6450
		3	5480	6049	4601	10766	9835	9809	4226	5451
		4	3629	4462	3348	8105	7674	8886	3388	3719
		5	1883	2728	2010	4959	5399	7065	2234	2037
		6	745	1303	865	2440	3010	4532	1234	944
		7	308	407	311	945	1392	2387	610	408
		8	72	92	83	362	528	1077	227	130
		9	9	26	26	100	134	454	94	33
		10	0	2	2	17	44	163	33	9
		11	0	0	0	4	5	64	13	3
		12	0	0	0	0	1	21	1	3
		13	0	0	0	0	0	10	1	0
		14	0	0	0	0	0	2	0	0
		15	0	0	0	0	0	1	0	0
		16	0	0	0	0	0	0	0	0
		17	0	0	0	0	0	0	0	0
		18	0	0	0	0	0	0	0	0
		19	0	0	0	0	0	0	0	0
		20	0	0	0	0	0	0	0	0
		Sum	20958	22722	18064	44720	39120	47001	19648	23460
Wind speed - wind direction disribution with threshold
		WR	45	90	135	180	225	270	315	360
	WG	0	0	0	0	0	0	0	0	0
		1	0	0	0	0	0	0	0	0
		2	0	0	0	0	0	0	0	0
		3	0	0	0	0	0	0	0	0
		4	0	0	0	0	0	0	0	0
		5	0	0	0	0	0	0	0	0
		6	0	0	0	0	0	0	0	0
		7	308	407	311	945	1392	2387	610	408
		8	72	92	83	362	528	1077	227	130
		9	9	26	26	100	134	454	94	33
		10	0	2	2	17	44	163	33	9
		11	0	0	0	4	5	64	13	3
		12	0	0	0	0	1	21	1	3
		13	0	0	0	0	0	10	1	0
		14	0	0	0	0	0	2	0	0
		15	0	0	0	0	0	1	0	0
		16	0	0	0	0	0	0	0	0
		17	0	0	0	0	0	0	0	0
		18	0	0	0	0	0	0	0	0
		19	0	0	0	0	0	0	0	0
		20	0	0	0	0	0	0	0	0
		Sum	389	527	422	1428	2104	4179	979	586
Wind speed - wind direction disribution with threshold (%)
		WR	45	90	135	180	225	270	315	360
	WG	0	0	0	0	0	0	0	0	0
		1	0	0	0	0	0	0	0	0
		2	0	0	0	0	0	0	0	0
		3	0	0	0	0	0	0	0	0
		4	0	0	0	0	0	0	0	0
		5	0	0	0	0	0	0	0	0
		6	0	0	0	0	0	0	0	0
		7	79.1774	77.2296	73.6967	66.1765	66.1597	57.1189	62.3085	69.6246
		8	18.509	17.4573	19.6682	25.3501	25.0951	25.7717	23.1869	22.1843
		9	2.31362	4.93359	6.16114	7.0028	6.36882	10.8638	9.60163	5.6314
		10	0	0.379507	0.473934	1.19048	2.09125	3.90045	3.37079	1.53584
		11	0	0	0	0.280112	0.237643	1.53147	1.32789	0.511945
		12	0	0	0	0	0.0475285	0.502513	0.102145	0.511945
		13	0	0	0	0	0	0.239292	0.102145	0
		14	0	0	0	0	0	0.0478583	0	0
		15	0	0	0	0	0	0.0239292	0	0
		16	0	0	0	0	0	0	0	0
		17	0	0	0	0	0	0	0	0
		18	0	0	0	0	0	0	0	0
		19	0	0	0	0	0	0	0	0
		20	0	0	0	0	0	0	0	0
		Sum	100	100	100	100	100	100	100	100
Calculation of the frequency related transport capacity of the wind
		WR	45	90	135	180	225	270	315	360
Q	WG	0
0		1	0	0	0	0	0	0	0	0
0		2	0	0	0	0	0	0	0	0
0		3	0	0	0	0	0	0	0	0
0		4	0	0	0	0	0	0	0	0
0		5	0	0	0	0	0	0	0	0
0		6	0	0	0	0	0	0	0	0
21.125		7	6506.5	8597.88	6569.88	19963.1	29406	50425.4	12886.2	8619
84.375		8	6075	7762.5	7003.12	30543.8	44550	90871.9	19153.1	10968.8
180.625		9	1625.62	4696.25	4696.25	18062.5	24203.8	82003.8	16978.8	5960.62
315.875		10	0	631.75	631.75	5369.88	13898.5	51487.6	10423.9	2842.88
496.125		11	0	0	0	1984.5	2480.62	31752	6449.62	1488.38
727.375		12	0	0	0	0	727.375	15274.9	727.375	2182.12
1015.62		13	0	0	0	0	0	10156.2	1015.62	0
1366.88		14	0	0	0	0	0	2733.75	0	0
1787.12		15	0	0	0	0	0	1787.12	0	0
2282.38		16	0	0	0	0	0	0	0	0
2858.62		17	0	0	0	0	0	0	0	0
3521.88		18	0	0	0	0	0	0	0	0
4278.12		19	0	0	0	0	0	0	0	0
5133.38		20	0	0	0	0	0	0	0	0
		Sum	14207.1	21688.4	18901	75923.8	115266	336493	67634.6	32061.8																													682176
			0.0422212	0.0644542	0.0561706	0.225633	0.342552	1	0.200999	0.0952822
Calculation of the frequency related transport capacity of the wind (%)
		WR	45	90	135	180	225	270	315	360
	WG	0
		1	0	0	0	0	0	0	0	0
		2	0	0	0	0	0	0	0	0
		3	0	0	0	0	0	0	0	0
		4	0	0	0	0	0	0	0	0
		5	0	0	0	0	0	0	0	0
		6	0	0	0	0	0	0	0	0
		7	45.7974	39.6428	34.7594	26.2936	25.5114	14.9856	19.0527	26.8825
		8	42.7602	35.7911	37.0516	40.2295	38.6496	27.0056	28.3185	34.2113
		9	11.4423	21.6533	24.8466	23.7903	20.9981	24.3701	25.1036	18.5911
		10	0	2.91285	3.34242	7.07272	12.0577	15.3013	15.412	8.86687
		11	0	0	0	2.61381	2.15208	9.43617	9.53598	4.64221
		12	0	0	0	0	0.631039	4.53944	1.07545	6.80601
		13	0	0	0	0	0	3.01827	1.50163	0
		14	0	0	0	0	0	0.812425	0	0
		15	0	0	0	0	0	0.531104	0	0
		16	0	0	0	0	0	0	0	0
		17	0	0	0	0	0	0	0	0
		18	0	0	0	0	0	0	0	0
		19	0	0	0	0	0	0	0	0
		20	0	0	0	0	0	0	0	0
		Sum	100	100	100	100	100	100	100	100
		EL	22.7096	21.5993	20.9163	19.6469	19.4086	16.9868	17.9033	19.266																													19.8046

## Sheet: WERA08
Record	Bez	Azimut	Altitude	Constant
1	r45a	45	46.2041	1
2	r45b	45	52.5095	2
3	r45c	45	60.0883	3
4	r45d	45	69.0166	4
5	r45e	45	79.1444	5
6	r45f	225	79.1444	5
7	r90a	90	35.6899	1
8	r90b	90	41.9201	2
9	r90c	90	50.128	3
10	r90d	90	60.888	4
11	r90e	90	74.441	5
12	r90f	270	74.441	5
13	r135a	135	40.4028	1
14	r135b	135	46.7744	2
15	r135c	135	54.8189	3
16	r135d	135	64.8287	4
17	r135e	135	76.7768	5
18	r135f	315	76.7768	5
19	r180a	180	12.7121	1
20	r180b	180	15.7473	2
21	r180c	180	20.6047	3
22	r180d	180	29.421	4
23	r180e	180	48.4399	5
24	r180f	360	48.4399	5
25	r225a	225	8.55377	1
26	r225b	225	10.6481	2
27	r225c	225	14.0731	3
28	r225d	225	20.6076	4
29	r225e	225	36.9451	5
30	r225f	45	36.9451	5
31	r270a	270	3.36907	1
32	r270b	270	4.20862	2
33	r270c	270	5.60367	3
34	r270d	270	8.3723	4
35	r270e	270	16.4016	5
36	r270f	90	16.4016	5
37	r315a	315	15.5301	1
38	r315b	315	19.1553	2
39	r315c	315	24.8512	3
40	r315d	315	34.7887	4
41	r315e	315	54.2571	5
42	r315f	135	54.2571	5
43	r360a	360	28.5793	1
44	r360b	360	34.2524	2
45	r360c	360	42.2368	3
46	r360d	360	53.7108	4
47	r360e	360	69.8398	5
48	r360f	180	69.8398	5

## Sheet: Dir 45°
Calculation of the sheltering effect (WEPS, new edition)								wind speed	class					relative
								class	middle (CM)	rel Q (%)	CM*rel Q			frequency *	0.0422212
Porosity(%):	0.4							4 - 5 m/s	40	0	0		protection	times of
								5 - 6 m/s	40	0	0		zone	height	arctan	alpha
a	0.0049549	c	8					6 - 7 m/s	29.5	45.7974	1351.02		1	0.958828	0.806414	46.2041
b	0.890322	d	2.6					7 - 8 m/s	17.5	42.7602	748.304		2	0.767063	0.916464	52.5095
								8 - 9 m/s	15	11.4423	171.635		3	0.575297	1.04874	60.0883
								9 - 10 m/s	13.5	0	0		4	0.383531	1.20457	69.0166
								10 - 11 m/s	12.5	0	0		5	0.191766	1.38133	79.1444
								11 - 12 m/s	11.5	0	0		opposite 5	0.191766	1.38133	79.1444
								12 - 13 m/s	11	0	0
								13 - 14 m/s	10.5	0	0
											22.7096
ut	xp	Factor uxp		u = 4 m/s	xp	u = 5 m/s	xp	u = 6 m/s	xp	u = 7 m/s	xp	u = 8 m/s	xp	u = 9 m/s	xp	u = 10 m/s	xp	u = 11 m/s	xp	u = 12 m/s	xp	u = 13 m/s	xp	u = 14 m/s	xp
6	-6	1.03765		4.15059	-6	5.18824	-6	6.22588	-6	7.26353	-6	8.30118	-6	9.33883	-6	10.3765	-6	11.4141	-6	12.4518	-6	13.4894	-6	14.5271	-6
6	-5	0.96155		3.8462	-5	4.80775	-5	5.7693	-5	6.73085	-5	7.6924	-5	8.65395	-5	9.6155	-5	10.5771	-5	11.5386	-5	12.5002	-5	13.4617	-5
6	-4	0.873579		3.49432	-4	4.36789	-4	5.24147	-4	6.11505	-4	6.98863	-4	7.86221	-4	8.73579	-4	9.60937	-4	10.4829	-4	11.3565	-4	12.2301	-4
6	-3	0.774746		3.09898	-3	3.87373	-3	4.64848	-3	5.42322	-3	6.19797	-3	6.97272	-3	7.74746	-3	8.52221	-3	9.29695	-3	10.0717	-3	10.8464	-3
6	-2	0.668426		2.6737	-2	3.34213	-2	4.01055	-2	4.67898	-2	5.34741	-2	6.01583	-2	6.68426	-2	7.35268	-2	8.02111	-2	8.68953	-2	9.35796	-2
6	-1	0.560022		2.24009	-1	2.80011	-1	3.36013	-1	3.92015	-1	4.48018	-1	5.0402	-1	5.60022	-1	6.16024	-1	6.72026	-1	7.28029	-1	7.84031	-1
6	0	0.456232		1.82493	0	2.28116	0	2.73739	0	3.19362	0	3.64985	0	4.10608	0	4.56232	0	5.01855	0	5.47478	0	5.93101	0	6.38724	0
6	1	0.363987		1.45595	1	1.81993	1	2.18392	1	2.54791	1	2.91189	1	3.27588	1	3.63987	1	4.00385	1	4.36784	1	4.73183	1	5.09582	1
6	2	0.289311		1.15725	2	1.44656	2	1.73587	2	2.02518	2	2.31449	2	2.6038	2	2.89311	2	3.18243	2	3.47174	2	3.76105	2	4.05036	2
6	3	0.236366		0.945465	3	1.18183	3	1.4182	3	1.65456	3	1.89093	3	2.1273	3	2.36366	3	2.60003	3	2.8364	3	3.07276	3	3.30913	3
6	4	0.206923		0.827692	4	1.03461	4	1.24154	4	1.44846	4	1.65538	4	1.86231	4	2.06923	4	2.27615	4	2.48307	4	2.69	4	2.89692	4
6	5	0.200361		0.801444	5	1.00181	5	1.20217	5	1.40253	5	1.60289	5	1.80325	5	2.00361	5	2.20397	5	2.40433	5	2.60469	5	2.80505	5
6	6	0.214129		0.856518	6	1.07065	6	1.28478	6	1.49891	6	1.71304	6	1.92717	6	2.14129	6	2.35542	6	2.56955	6	2.78368	6	2.99781	6
6	7	0.244475		0.9779	7	1.22238	7	1.46685	7	1.71133	7	1.9558	7	2.20028	7	2.44475	7	2.68923	7	2.9337	7	3.17818	7	3.42265	7
6	8	0.287209		1.14884	8	1.43604	8	1.72325	8	2.01046	8	2.29767	8	2.58488	8	2.87209	8	3.1593	8	3.44651	8	3.73371	8	4.02092	8
6	9	0.338319		1.35328	9	1.6916	9	2.02991	9	2.36823	9	2.70655	9	3.04487	9	3.38319	9	3.72151	9	4.05983	9	4.39815	9	4.73647	9
6	10	0.394345		1.57738	10	1.97172	10	2.36607	10	2.76041	10	3.15476	10	3.5491	10	3.94345	10	4.33779	10	4.73214	10	5.12648	10	5.52083	10
6	11	0.452513		1.81005	11	2.26256	11	2.71508	11	3.16759	11	3.6201	11	4.07262	11	4.52513	11	4.97764	11	5.43016	11	5.88267	11	6.33518	11
6	12	0.510714		2.04286	12	2.55357	12	3.06429	12	3.575	12	4.08571	12	4.59643	12	5.10714	12	5.61786	12	6.12857	12	6.63928	12	7.15	12
6	13	0.567396		2.26958	13	2.83698	13	3.40437	13	3.97177	13	4.53916	13	5.10656	13	5.67396	13	6.24135	13	6.80875	13	7.37614	13	7.94354	13
6	14	0.62144		2.48576	14	3.1072	14	3.72864	14	4.35008	14	4.97152	14	5.59296	14	6.2144	14	6.83584	14	7.45728	14	8.07872	14	8.70016	14
6	15	0.672063		2.68825	15	3.36032	15	4.03238	15	4.70444	15	5.3765	15	6.04857	15	6.72063	15	7.39269	15	8.06476	15	8.73682	15	9.40888	15
6	16	0.718742		2.87497	16	3.59371	16	4.31245	16	5.03119	16	5.74993	16	6.46868	16	7.18742	16	7.90616	16	8.6249	16	9.34364	16	10.0624	16
6	17	0.761163		3.04465	17	3.80582	17	4.56698	17	5.32814	17	6.08931	17	6.85047	17	7.61163	17	8.3728	17	9.13396	17	9.89512	17	10.6563	17
6	18	0.799189		3.19676	18	3.99594	18	4.79513	18	5.59432	18	6.39351	18	7.1927	18	7.99189	18	8.79108	18	9.59027	18	10.3895	18	11.1886	18
6	19	0.832826		3.3313	19	4.16413	19	4.99696	19	5.82978	19	6.66261	19	7.49543	19	8.32826	19	9.16108	19	9.99391	19	10.8267	19	11.6596	19
6	20	0.862201		3.4488	20	4.31101	20	5.17321	20	6.03541	20	6.89761	20	7.75981	20	8.62201	20	9.48421	20	10.3464	20	11.2086	20	12.0708	20
6	21	0.887535		3.55014	21	4.43767	21	5.32521	21	6.21274	21	7.10028	21	7.98781	21	8.87535	21	9.76288	21	10.6504	21	11.538	21	12.4255	21
6	22	0.909116		3.63646	22	4.54558	22	5.4547	22	6.36381	22	7.27293	22	8.18204	22	9.09116	22	10.0003	22	10.9094	22	11.8185	22	12.7276	22
6	23	0.92728		3.70912	23	4.6364	23	5.56368	23	6.49096	23	7.41824	23	8.34552	23	9.2728	23	10.2001	23	11.1274	23	12.0546	23	12.9819	23
6	24	0.942388		3.76955	24	4.71194	24	5.65433	24	6.59671	24	7.5391	24	8.48149	24	9.42388	24	10.3663	24	11.3087	24	12.251	24	13.1934	24
6	25	0.954807		3.81923	25	4.77403	25	5.72884	25	6.68365	25	7.63846	25	8.59326	25	9.54807	25	10.5029	25	11.4577	25	12.4125	25	13.3673	25
6	26	0.964899		3.85959	26	4.82449	26	5.78939	26	6.75429	26	7.71919	26	8.68409	26	9.64899	26	10.6139	26	11.5788	26	12.5437	26	13.5086	26
6	27	0.973005		3.89202	27	4.86503	27	5.83803	27	6.81104	27	7.78404	27	8.75705	27	9.73005	27	10.7031	27	11.6761	27	12.6491	27	13.6221	27
6	28	0.979445		3.91778	28	4.89722	28	5.87667	28	6.85611	28	7.83556	28	8.815	28	9.79445	28	10.7739	28	11.7533	28	12.7328	28	13.7122	28
6	29	0.984502		3.93801	29	4.92251	29	5.90701	29	6.89152	29	7.87602	29	8.86052	29	9.84502	29	10.8295	29	11.814	29	12.7985	29	13.783	29
6	30	0.988431		3.95372	30	4.94215	30	5.93058	30	6.91902	30	7.90745	30	8.89588	30	9.88431	30	10.8727	30	11.8612	30	12.8496	30	13.838	30
6	31	0.991449		3.96579	31	4.95724	31	5.94869	31	6.94014	31	7.93159	31	8.92304	31	9.91449	31	10.9059	31	11.8974	31	12.8888	31	13.8803	31
6	32	0.993742		3.97497	32	4.96871	32	5.96245	32	6.95619	32	7.94993	32	8.94367	32	9.93742	32	10.9312	32	11.9249	32	12.9186	32	13.9124	32
6	33	0.995465		3.98186	33	4.97732	33	5.97279	33	6.96825	33	7.96372	33	8.95918	33	9.95465	33	10.9501	33	11.9456	33	12.941	33	13.9365	33
6	34	0.996746		3.98698	34	4.98373	34	5.98048	34	6.97722	34	7.97397	34	8.97071	34	9.96746	34	10.9642	34	11.961	34	12.9577	34	13.9544	34
6	35	0.997688		3.99075	35	4.98844	35	5.98613	35	6.98382	35	7.98151	35	8.97919	35	9.97688	35	10.9746	35	11.9723	35	12.9699	35	13.9676	35
6	36	0.998374		3.9935	36	4.99187	36	5.99024	36	6.98862	36	7.98699	36	8.98536	36	9.98374	36	10.9821	36	11.9805	36	12.9789	36	13.9772	36
6	37	0.998867		3.99547	37	4.99434	37	5.9932	37	6.99207	37	7.99094	37	8.98981	37	9.98867	37	10.9875	37	11.9864	37	12.9853	37	13.9841	37
6	38	0.999219		3.99688	38	4.99609	38	5.99531	38	6.99453	38	7.99375	38	8.99297	38	9.99219	38	10.9914	38	11.9906	38	12.9898	38	13.9891	38
6	39	0.999467		3.99787	39	4.99733	39	5.9968	39	6.99627	39	7.99573	39	8.9952	39	9.99467	39	10.9941	39	11.9936	39	12.9931	39	13.9925	39
6	40	0.999639		3.99856	40	4.9982	40	5.99784	40	6.99748	40	7.99712	40	8.99675	40	9.99639	40	10.996	40	11.9957	40	12.9953	40	13.995	40
				3.99856		4.9982		5.99784		5.82978		5.74993		5.59296		5.67396		5.61786		5.43016		5.88267		5.52083
			xp	40		40		40		19		16		14		13		12		11		11		10

## Sheet: Dir 90°
Calculation of the sheltering effect (WEPS, new edition)								wind speed	class					relative
								class	middle (CM)	rel Q (%)	CM*rel Q			frequency *	0.0644542
Porosity(%):	0.4							4 - 5 m/s	40	0	0		protection	times of
								5 - 6 m/s	40	0	0		zone	height	arctan	alpha
a	0.0049549	c	8					6 - 7 m/s	29.5	39.6428	1169.46		1	1.39217	0.622906	35.6899
b	0.890322	d	2.6					7 - 8 m/s	17.5	35.7911	626.344		2	1.11373	0.731644	41.9201
								8 - 9 m/s	15	21.6533	324.8		3	0.835299	0.874899	50.128
								9 - 10 m/s	13.5	2.91285	39.3235		4	0.556866	1.0627	60.888
								10 - 11 m/s	12.5	0	0		5	0.278433	1.29924	74.441
								11 - 12 m/s	11.5	0	0		opposite 5	0.278433	1.29924	74.441
								12 - 13 m/s	11	0	0
								13 - 14 m/s	10.5	0	0
											21.5993
ut	xp	Factor uxp		u = 4 m/s	xp	u = 5 m/s	xp	u = 6 m/s	xp	u = 7 m/s	xp	u = 8 m/s	xp	u = 9 m/s	xp	u = 10 m/s	xp	u = 11 m/s	xp	u = 12 m/s	xp	u = 13 m/s	xp	u = 14 m/s	xp
6	-6	1.03765		4.15059	-6	5.18824	-6	6.22588	-6	7.26353	-6	8.30118	-6	9.33883	-6	10.3765	-6	11.4141	-6	12.4518	-6	13.4894	-6	14.5271	-6
6	-5	0.96155		3.8462	-5	4.80775	-5	5.7693	-5	6.73085	-5	7.6924	-5	8.65395	-5	9.6155	-5	10.5771	-5	11.5386	-5	12.5002	-5	13.4617	-5
6	-4	0.873579		3.49432	-4	4.36789	-4	5.24147	-4	6.11505	-4	6.98863	-4	7.86221	-4	8.73579	-4	9.60937	-4	10.4829	-4	11.3565	-4	12.2301	-4
6	-3	0.774746		3.09898	-3	3.87373	-3	4.64848	-3	5.42322	-3	6.19797	-3	6.97272	-3	7.74746	-3	8.52221	-3	9.29695	-3	10.0717	-3	10.8464	-3
6	-2	0.668426		2.6737	-2	3.34213	-2	4.01055	-2	4.67898	-2	5.34741	-2	6.01583	-2	6.68426	-2	7.35268	-2	8.02111	-2	8.68953	-2	9.35796	-2
6	-1	0.560022		2.24009	-1	2.80011	-1	3.36013	-1	3.92015	-1	4.48018	-1	5.0402	-1	5.60022	-1	6.16024	-1	6.72026	-1	7.28029	-1	7.84031	-1
6	0	0.456232		1.82493	0	2.28116	0	2.73739	0	3.19362	0	3.64985	0	4.10608	0	4.56232	0	5.01855	0	5.47478	0	5.93101	0	6.38724	0
6	1	0.363987		1.45595	1	1.81993	1	2.18392	1	2.54791	1	2.91189	1	3.27588	1	3.63987	1	4.00385	1	4.36784	1	4.73183	1	5.09582	1
6	2	0.289311		1.15725	2	1.44656	2	1.73587	2	2.02518	2	2.31449	2	2.6038	2	2.89311	2	3.18243	2	3.47174	2	3.76105	2	4.05036	2
6	3	0.236366		0.945465	3	1.18183	3	1.4182	3	1.65456	3	1.89093	3	2.1273	3	2.36366	3	2.60003	3	2.8364	3	3.07276	3	3.30913	3
6	4	0.206923		0.827692	4	1.03461	4	1.24154	4	1.44846	4	1.65538	4	1.86231	4	2.06923	4	2.27615	4	2.48307	4	2.69	4	2.89692	4
6	5	0.200361		0.801444	5	1.00181	5	1.20217	5	1.40253	5	1.60289	5	1.80325	5	2.00361	5	2.20397	5	2.40433	5	2.60469	5	2.80505	5
6	6	0.214129		0.856518	6	1.07065	6	1.28478	6	1.49891	6	1.71304	6	1.92717	6	2.14129	6	2.35542	6	2.56955	6	2.78368	6	2.99781	6
6	7	0.244475		0.9779	7	1.22238	7	1.46685	7	1.71133	7	1.9558	7	2.20028	7	2.44475	7	2.68923	7	2.9337	7	3.17818	7	3.42265	7
6	8	0.287209		1.14884	8	1.43604	8	1.72325	8	2.01046	8	2.29767	8	2.58488	8	2.87209	8	3.1593	8	3.44651	8	3.73371	8	4.02092	8
6	9	0.338319		1.35328	9	1.6916	9	2.02991	9	2.36823	9	2.70655	9	3.04487	9	3.38319	9	3.72151	9	4.05983	9	4.39815	9	4.73647	9
6	10	0.394345		1.57738	10	1.97172	10	2.36607	10	2.76041	10	3.15476	10	3.5491	10	3.94345	10	4.33779	10	4.73214	10	5.12648	10	5.52083	10
6	11	0.452513		1.81005	11	2.26256	11	2.71508	11	3.16759	11	3.6201	11	4.07262	11	4.52513	11	4.97764	11	5.43016	11	5.88267	11	6.33518	11
6	12	0.510714		2.04286	12	2.55357	12	3.06429	12	3.575	12	4.08571	12	4.59643	12	5.10714	12	5.61786	12	6.12857	12	6.63928	12	7.15	12
6	13	0.567396		2.26958	13	2.83698	13	3.40437	13	3.97177	13	4.53916	13	5.10656	13	5.67396	13	6.24135	13	6.80875	13	7.37614	13	7.94354	13
6	14	0.62144		2.48576	14	3.1072	14	3.72864	14	4.35008	14	4.97152	14	5.59296	14	6.2144	14	6.83584	14	7.45728	14	8.07872	14	8.70016	14
6	15	0.672063		2.68825	15	3.36032	15	4.03238	15	4.70444	15	5.3765	15	6.04857	15	6.72063	15	7.39269	15	8.06476	15	8.73682	15	9.40888	15
6	16	0.718742		2.87497	16	3.59371	16	4.31245	16	5.03119	16	5.74993	16	6.46868	16	7.18742	16	7.90616	16	8.6249	16	9.34364	16	10.0624	16
6	17	0.761163		3.04465	17	3.80582	17	4.56698	17	5.32814	17	6.08931	17	6.85047	17	7.61163	17	8.3728	17	9.13396	17	9.89512	17	10.6563	17
6	18	0.799189		3.19676	18	3.99594	18	4.79513	18	5.59432	18	6.39351	18	7.1927	18	7.99189	18	8.79108	18	9.59027	18	10.3895	18	11.1886	18
6	19	0.832826		3.3313	19	4.16413	19	4.99696	19	5.82978	19	6.66261	19	7.49543	19	8.32826	19	9.16108	19	9.99391	19	10.8267	19	11.6596	19
6	20	0.862201		3.4488	20	4.31101	20	5.17321	20	6.03541	20	6.89761	20	7.75981	20	8.62201	20	9.48421	20	10.3464	20	11.2086	20	12.0708	20
6	21	0.887535		3.55014	21	4.43767	21	5.32521	21	6.21274	21	7.10028	21	7.98781	21	8.87535	21	9.76288	21	10.6504	21	11.538	21	12.4255	21
6	22	0.909116		3.63646	22	4.54558	22	5.4547	22	6.36381	22	7.27293	22	8.18204	22	9.09116	22	10.0003	22	10.9094	22	11.8185	22	12.7276	22
6	23	0.92728		3.70912	23	4.6364	23	5.56368	23	6.49096	23	7.41824	23	8.34552	23	9.2728	23	10.2001	23	11.1274	23	12.0546	23	12.9819	23
6	24	0.942388		3.76955	24	4.71194	24	5.65433	24	6.59671	24	7.5391	24	8.48149	24	9.42388	24	10.3663	24	11.3087	24	12.251	24	13.1934	24
6	25	0.954807		3.81923	25	4.77403	25	5.72884	25	6.68365	25	7.63846	25	8.59326	25	9.54807	25	10.5029	25	11.4577	25	12.4125	25	13.3673	25
6	26	0.964899		3.85959	26	4.82449	26	5.78939	26	6.75429	26	7.71919	26	8.68409	26	9.64899	26	10.6139	26	11.5788	26	12.5437	26	13.5086	26
6	27	0.973005		3.89202	27	4.86503	27	5.83803	27	6.81104	27	7.78404	27	8.75705	27	9.73005	27	10.7031	27	11.6761	27	12.6491	27	13.6221	27
6	28	0.979445		3.91778	28	4.89722	28	5.87667	28	6.85611	28	7.83556	28	8.815	28	9.79445	28	10.7739	28	11.7533	28	12.7328	28	13.7122	28
6	29	0.984502		3.93801	29	4.92251	29	5.90701	29	6.89152	29	7.87602	29	8.86052	29	9.84502	29	10.8295	29	11.814	29	12.7985	29	13.783	29
6	30	0.988431		3.95372	30	4.94215	30	5.93058	30	6.91902	30	7.90745	30	8.89588	30	9.88431	30	10.8727	30	11.8612	30	12.8496	30	13.838	30
6	31	0.991449		3.96579	31	4.95724	31	5.94869	31	6.94014	31	7.93159	31	8.92304	31	9.91449	31	10.9059	31	11.8974	31	12.8888	31	13.8803	31
6	32	0.993742		3.97497	32	4.96871	32	5.96245	32	6.95619	32	7.94993	32	8.94367	32	9.93742	32	10.9312	32	11.9249	32	12.9186	32	13.9124	32
6	33	0.995465		3.98186	33	4.97732	33	5.97279	33	6.96825	33	7.96372	33	8.95918	33	9.95465	33	10.9501	33	11.9456	33	12.941	33	13.9365	33
6	34	0.996746		3.98698	34	4.98373	34	5.98048	34	6.97722	34	7.97397	34	8.97071	34	9.96746	34	10.9642	34	11.961	34	12.9577	34	13.9544	34
6	35	0.997688		3.99075	35	4.98844	35	5.98613	35	6.98382	35	7.98151	35	8.97919	35	9.97688	35	10.9746	35	11.9723	35	12.9699	35	13.9676	35
6	36	0.998374		3.9935	36	4.99187	36	5.99024	36	6.98862	36	7.98699	36	8.98536	36	9.98374	36	10.9821	36	11.9805	36	12.9789	36	13.9772	36
6	37	0.998867		3.99547	37	4.99434	37	5.9932	37	6.99207	37	7.99094	37	8.98981	37	9.98867	37	10.9875	37	11.9864	37	12.9853	37	13.9841	37
6	38	0.999219		3.99688	38	4.99609	38	5.99531	38	6.99453	38	7.99375	38	8.99297	38	9.99219	38	10.9914	38	11.9906	38	12.9898	38	13.9891	38
6	39	0.999467		3.99787	39	4.99733	39	5.9968	39	6.99627	39	7.99573	39	8.9952	39	9.99467	39	10.9941	39	11.9936	39	12.9931	39	13.9925	39
6	40	0.999639		3.99856	40	4.9982	40	5.99784	40	6.99748	40	7.99712	40	8.99675	40	9.99639	40	10.996	40	11.9957	40	12.9953	40	13.995	40
				3.99856		4.9982		5.99784		5.82978		5.74993		5.59296		5.67396		5.61786		5.43016		5.88267		5.52083
			xp	40		40		40		19		16		14		13		12		11		11		10

## Sheet: Dir 135°
Calculation of the sheltering effect (WEPS, new edition)								wind speed	class					relative
								class	middle (CM)	rel Q (%)	CM*rel Q			frequency *	0.0561706
Porosity(%):	0.4							4 - 5 m/s	40	0	0		protection	times of
								5 - 6 m/s	40	0	0		zone	height	arctan	alpha
a	0.0049549	c	8					6 - 7 m/s	29.5	34.7594	1025.4		1	1.17488	0.705162	40.4028
b	0.890322	d	2.6					7 - 8 m/s	17.5	37.0516	648.403		2	0.939904	0.816367	46.7744
								8 - 9 m/s	15	24.8466	372.699		3	0.704928	0.956771	54.8189
								9 - 10 m/s	13.5	3.34242	45.1226		4	0.469952	1.13147	64.8287
								10 - 11 m/s	12.5	0	0		5	0.234976	1.34001	76.7768
								11 - 12 m/s	11.5	0	0		opposite 5	0.234976	1.34001	76.7768
								12 - 13 m/s	11	0	0
								13 - 14 m/s	10.5	0	0
											20.9163
ut	xp	Factor uxp		u = 4 m/s	xp	u = 5 m/s	xp	u = 6 m/s	xp	u = 7 m/s	xp	u = 8 m/s	xp	u = 9 m/s	xp	u = 10 m/s	xp	u = 11 m/s	xp	u = 12 m/s	xp	u = 13 m/s	xp	u = 14 m/s	xp
6	-6	1.03765		4.15059	-6	5.18824	-6	6.22588	-6	7.26353	-6	8.30118	-6	9.33883	-6	10.3765	-6	11.4141	-6	12.4518	-6	13.4894	-6	14.5271	-6
6	-5	0.96155		3.8462	-5	4.80775	-5	5.7693	-5	6.73085	-5	7.6924	-5	8.65395	-5	9.6155	-5	10.5771	-5	11.5386	-5	12.5002	-5	13.4617	-5
6	-4	0.873579		3.49432	-4	4.36789	-4	5.24147	-4	6.11505	-4	6.98863	-4	7.86221	-4	8.73579	-4	9.60937	-4	10.4829	-4	11.3565	-4	12.2301	-4
6	-3	0.774746		3.09898	-3	3.87373	-3	4.64848	-3	5.42322	-3	6.19797	-3	6.97272	-3	7.74746	-3	8.52221	-3	9.29695	-3	10.0717	-3	10.8464	-3
6	-2	0.668426		2.6737	-2	3.34213	-2	4.01055	-2	4.67898	-2	5.34741	-2	6.01583	-2	6.68426	-2	7.35268	-2	8.02111	-2	8.68953	-2	9.35796	-2
6	-1	0.560022		2.24009	-1	2.80011	-1	3.36013	-1	3.92015	-1	4.48018	-1	5.0402	-1	5.60022	-1	6.16024	-1	6.72026	-1	7.28029	-1	7.84031	-1
6	0	0.456232		1.82493	0	2.28116	0	2.73739	0	3.19362	0	3.64985	0	4.10608	0	4.56232	0	5.01855	0	5.47478	0	5.93101	0	6.38724	0
6	1	0.363987		1.45595	1	1.81993	1	2.18392	1	2.54791	1	2.91189	1	3.27588	1	3.63987	1	4.00385	1	4.36784	1	4.73183	1	5.09582	1
6	2	0.289311		1.15725	2	1.44656	2	1.73587	2	2.02518	2	2.31449	2	2.6038	2	2.89311	2	3.18243	2	3.47174	2	3.76105	2	4.05036	2
6	3	0.236366		0.945465	3	1.18183	3	1.4182	3	1.65456	3	1.89093	3	2.1273	3	2.36366	3	2.60003	3	2.8364	3	3.07276	3	3.30913	3
6	4	0.206923		0.827692	4	1.03461	4	1.24154	4	1.44846	4	1.65538	4	1.86231	4	2.06923	4	2.27615	4	2.48307	4	2.69	4	2.89692	4
6	5	0.200361		0.801444	5	1.00181	5	1.20217	5	1.40253	5	1.60289	5	1.80325	5	2.00361	5	2.20397	5	2.40433	5	2.60469	5	2.80505	5
6	6	0.214129		0.856518	6	1.07065	6	1.28478	6	1.49891	6	1.71304	6	1.92717	6	2.14129	6	2.35542	6	2.56955	6	2.78368	6	2.99781	6
6	7	0.244475		0.9779	7	1.22238	7	1.46685	7	1.71133	7	1.9558	7	2.20028	7	2.44475	7	2.68923	7	2.9337	7	3.17818	7	3.42265	7
6	8	0.287209		1.14884	8	1.43604	8	1.72325	8	2.01046	8	2.29767	8	2.58488	8	2.87209	8	3.1593	8	3.44651	8	3.73371	8	4.02092	8
6	9	0.338319		1.35328	9	1.6916	9	2.02991	9	2.36823	9	2.70655	9	3.04487	9	3.38319	9	3.72151	9	4.05983	9	4.39815	9	4.73647	9
6	10	0.394345		1.57738	10	1.97172	10	2.36607	10	2.76041	10	3.15476	10	3.5491	10	3.94345	10	4.33779	10	4.73214	10	5.12648	10	5.52083	10
6	11	0.452513		1.81005	11	2.26256	11	2.71508	11	3.16759	11	3.6201	11	4.07262	11	4.52513	11	4.97764	11	5.43016	11	5.88267	11	6.33518	11
6	12	0.510714		2.04286	12	2.55357	12	3.06429	12	3.575	12	4.08571	12	4.59643	12	5.10714	12	5.61786	12	6.12857	12	6.63928	12	7.15	12
6	13	0.567396		2.26958	13	2.83698	13	3.40437	13	3.97177	13	4.53916	13	5.10656	13	5.67396	13	6.24135	13	6.80875	13	7.37614	13	7.94354	13
6	14	0.62144		2.48576	14	3.1072	14	3.72864	14	4.35008	14	4.97152	14	5.59296	14	6.2144	14	6.83584	14	7.45728	14	8.07872	14	8.70016	14
6	15	0.672063		2.68825	15	3.36032	15	4.03238	15	4.70444	15	5.3765	15	6.04857	15	6.72063	15	7.39269	15	8.06476	15	8.73682	15	9.40888	15
6	16	0.718742		2.87497	16	3.59371	16	4.31245	16	5.03119	16	5.74993	16	6.46868	16	7.18742	16	7.90616	16	8.6249	16	9.34364	16	10.0624	16
6	17	0.761163		3.04465	17	3.80582	17	4.56698	17	5.32814	17	6.08931	17	6.85047	17	7.61163	17	8.3728	17	9.13396	17	9.89512	17	10.6563	17
6	18	0.799189		3.19676	18	3.99594	18	4.79513	18	5.59432	18	6.39351	18	7.1927	18	7.99189	18	8.79108	18	9.59027	18	10.3895	18	11.1886	18
6	19	0.832826		3.3313	19	4.16413	19	4.99696	19	5.82978	19	6.66261	19	7.49543	19	8.32826	19	9.16108	19	9.99391	19	10.8267	19	11.6596	19
6	20	0.862201		3.4488	20	4.31101	20	5.17321	20	6.03541	20	6.89761	20	7.75981	20	8.62201	20	9.48421	20	10.3464	20	11.2086	20	12.0708	20
6	21	0.887535		3.55014	21	4.43767	21	5.32521	21	6.21274	21	7.10028	21	7.98781	21	8.87535	21	9.76288	21	10.6504	21	11.538	21	12.4255	21
6	22	0.909116		3.63646	22	4.54558	22	5.4547	22	6.36381	22	7.27293	22	8.18204	22	9.09116	22	10.0003	22	10.9094	22	11.8185	22	12.7276	22
6	23	0.92728		3.70912	23	4.6364	23	5.56368	23	6.49096	23	7.41824	23	8.34552	23	9.2728	23	10.2001	23	11.1274	23	12.0546	23	12.9819	23
6	24	0.942388		3.76955	24	4.71194	24	5.65433	24	6.59671	24	7.5391	24	8.48149	24	9.42388	24	10.3663	24	11.3087	24	12.251	24	13.1934	24
6	25	0.954807		3.81923	25	4.77403	25	5.72884	25	6.68365	25	7.63846	25	8.59326	25	9.54807	25	10.5029	25	11.4577	25	12.4125	25	13.3673	25
6	26	0.964899		3.85959	26	4.82449	26	5.78939	26	6.75429	26	7.71919	26	8.68409	26	9.64899	26	10.6139	26	11.5788	26	12.5437	26	13.5086	26
6	27	0.973005		3.89202	27	4.86503	27	5.83803	27	6.81104	27	7.78404	27	8.75705	27	9.73005	27	10.7031	27	11.6761	27	12.6491	27	13.6221	27
6	28	0.979445		3.91778	28	4.89722	28	5.87667	28	6.85611	28	7.83556	28	8.815	28	9.79445	28	10.7739	28	11.7533	28	12.7328	28	13.7122	28
6	29	0.984502		3.93801	29	4.92251	29	5.90701	29	6.89152	29	7.87602	29	8.86052	29	9.84502	29	10.8295	29	11.814	29	12.7985	29	13.783	29
6	30	0.988431		3.95372	30	4.94215	30	5.93058	30	6.91902	30	7.90745	30	8.89588	30	9.88431	30	10.8727	30	11.8612	30	12.8496	30	13.838	30
6	31	0.991449		3.96579	31	4.95724	31	5.94869	31	6.94014	31	7.93159	31	8.92304	31	9.91449	31	10.9059	31	11.8974	31	12.8888	31	13.8803	31
6	32	0.993742		3.97497	32	4.96871	32	5.96245	32	6.95619	32	7.94993	32	8.94367	32	9.93742	32	10.9312	32	11.9249	32	12.9186	32	13.9124	32
6	33	0.995465		3.98186	33	4.97732	33	5.97279	33	6.96825	33	7.96372	33	8.95918	33	9.95465	33	10.9501	33	11.9456	33	12.941	33	13.9365	33
6	34	0.996746		3.98698	34	4.98373	34	5.98048	34	6.97722	34	7.97397	34	8.97071	34	9.96746	34	10.9642	34	11.961	34	12.9577	34	13.9544	34
6	35	0.997688		3.99075	35	4.98844	35	5.98613	35	6.98382	35	7.98151	35	8.97919	35	9.97688	35	10.9746	35	11.9723	35	12.9699	35	13.9676	35
6	36	0.998374		3.9935	36	4.99187	36	5.99024	36	6.98862	36	7.98699	36	8.98536	36	9.98374	36	10.9821	36	11.9805	36	12.9789	36	13.9772	36
6	37	0.998867		3.99547	37	4.99434	37	5.9932	37	6.99207	37	7.99094	37	8.98981	37	9.98867	37	10.9875	37	11.9864	37	12.9853	37	13.9841	37
6	38	0.999219		3.99688	38	4.99609	38	5.99531	38	6.99453	38	7.99375	38	8.99297	38	9.99219	38	10.9914	38	11.9906	38	12.9898	38	13.9891	38
6	39	0.999467		3.99787	39	4.99733	39	5.9968	39	6.99627	39	7.99573	39	8.9952	39	9.99467	39	10.9941	39	11.9936	39	12.9931	39	13.9925	39
6	40	0.999639		3.99856	40	4.9982	40	5.99784	40	6.99748	40	7.99712	40	8.99675	40	9.99639	40	10.996	40	11.9957	40	12.9953	40	13.995	40
				3.99856		4.9982		5.99784		5.82978		5.74993		5.59296		5.67396		5.61786		5.43016		5.88267		5.52083
			xp	40		40		40		19		16		14		13		12		11		11		10

## Sheet: Dir 180°
Calculation of the sheltering effect (WEPS, new edition)								wind speed	class					relative
								class	middle (CM)	rel Q (%)	CM*rel Q			frequency *	0.225633
Porosity(%):	0.4							4 - 5 m/s	40	0	0		protection	times of
								5 - 6 m/s	40	0	0		zone	height	arctan	alpha
a	0.0049549	c	8					6 - 7 m/s	29.5	26.2936	775.663		1	4.43298	0.221868	12.7121
b	0.890322	d	2.6					7 - 8 m/s	17.5	40.2295	704.016		2	3.54638	0.274841	15.7473
								8 - 9 m/s	15	23.7903	356.855		3	2.65979	0.359621	20.6047
								9 - 10 m/s	13.5	7.07272	95.4817		4	1.77319	0.513494	29.421
								10 - 11 m/s	12.5	2.61381	32.6726		5	0.886596	0.845436	48.4399
								11 - 12 m/s	11.5	0	0		opposite 5	0.886596	0.845436	48.4399
								12 - 13 m/s	11	0	0
								13 - 14 m/s	10.5	0	0
											19.6469
ut	xp	Factor uxp		u = 4 m/s	xp	u = 5 m/s	xp	u = 6 m/s	xp	u = 7 m/s	xp	u = 8 m/s	xp	u = 9 m/s	xp	u = 10 m/s	xp	u = 11 m/s	xp	u = 12 m/s	xp	u = 13 m/s	xp	u = 14 m/s	xp
6	-6	1.03765		4.15059	-6	5.18824	-6	6.22588	-6	7.26353	-6	8.30118	-6	9.33883	-6	10.3765	-6	11.4141	-6	12.4518	-6	13.4894	-6	14.5271	-6
6	-5	0.96155		3.8462	-5	4.80775	-5	5.7693	-5	6.73085	-5	7.6924	-5	8.65395	-5	9.6155	-5	10.5771	-5	11.5386	-5	12.5002	-5	13.4617	-5
6	-4	0.873579		3.49432	-4	4.36789	-4	5.24147	-4	6.11505	-4	6.98863	-4	7.86221	-4	8.73579	-4	9.60937	-4	10.4829	-4	11.3565	-4	12.2301	-4
6	-3	0.774746		3.09898	-3	3.87373	-3	4.64848	-3	5.42322	-3	6.19797	-3	6.97272	-3	7.74746	-3	8.52221	-3	9.29695	-3	10.0717	-3	10.8464	-3
6	-2	0.668426		2.6737	-2	3.34213	-2	4.01055	-2	4.67898	-2	5.34741	-2	6.01583	-2	6.68426	-2	7.35268	-2	8.02111	-2	8.68953	-2	9.35796	-2
6	-1	0.560022		2.24009	-1	2.80011	-1	3.36013	-1	3.92015	-1	4.48018	-1	5.0402	-1	5.60022	-1	6.16024	-1	6.72026	-1	7.28029	-1	7.84031	-1
6	0	0.456232		1.82493	0	2.28116	0	2.73739	0	3.19362	0	3.64985	0	4.10608	0	4.56232	0	5.01855	0	5.47478	0	5.93101	0	6.38724	0
6	1	0.363987		1.45595	1	1.81993	1	2.18392	1	2.54791	1	2.91189	1	3.27588	1	3.63987	1	4.00385	1	4.36784	1	4.73183	1	5.09582	1
6	2	0.289311		1.15725	2	1.44656	2	1.73587	2	2.02518	2	2.31449	2	2.6038	2	2.89311	2	3.18243	2	3.47174	2	3.76105	2	4.05036	2
6	3	0.236366		0.945465	3	1.18183	3	1.4182	3	1.65456	3	1.89093	3	2.1273	3	2.36366	3	2.60003	3	2.8364	3	3.07276	3	3.30913	3
6	4	0.206923		0.827692	4	1.03461	4	1.24154	4	1.44846	4	1.65538	4	1.86231	4	2.06923	4	2.27615	4	2.48307	4	2.69	4	2.89692	4
6	5	0.200361		0.801444	5	1.00181	5	1.20217	5	1.40253	5	1.60289	5	1.80325	5	2.00361	5	2.20397	5	2.40433	5	2.60469	5	2.80505	5
6	6	0.214129		0.856518	6	1.07065	6	1.28478	6	1.49891	6	1.71304	6	1.92717	6	2.14129	6	2.35542	6	2.56955	6	2.78368	6	2.99781	6
6	7	0.244475		0.9779	7	1.22238	7	1.46685	7	1.71133	7	1.9558	7	2.20028	7	2.44475	7	2.68923	7	2.9337	7	3.17818	7	3.42265	7
6	8	0.287209		1.14884	8	1.43604	8	1.72325	8	2.01046	8	2.29767	8	2.58488	8	2.87209	8	3.1593	8	3.44651	8	3.73371	8	4.02092	8
6	9	0.338319		1.35328	9	1.6916	9	2.02991	9	2.36823	9	2.70655	9	3.04487	9	3.38319	9	3.72151	9	4.05983	9	4.39815	9	4.73647	9
6	10	0.394345		1.57738	10	1.97172	10	2.36607	10	2.76041	10	3.15476	10	3.5491	10	3.94345	10	4.33779	10	4.73214	10	5.12648	10	5.52083	10
6	11	0.452513		1.81005	11	2.26256	11	2.71508	11	3.16759	11	3.6201	11	4.07262	11	4.52513	11	4.97764	11	5.43016	11	5.88267	11	6.33518	11
6	12	0.510714		2.04286	12	2.55357	12	3.06429	12	3.575	12	4.08571	12	4.59643	12	5.10714	12	5.61786	12	6.12857	12	6.63928	12	7.15	12
6	13	0.567396		2.26958	13	2.83698	13	3.40437	13	3.97177	13	4.53916	13	5.10656	13	5.67396	13	6.24135	13	6.80875	13	7.37614	13	7.94354	13
6	14	0.62144		2.48576	14	3.1072	14	3.72864	14	4.35008	14	4.97152	14	5.59296	14	6.2144	14	6.83584	14	7.45728	14	8.07872	14	8.70016	14
6	15	0.672063		2.68825	15	3.36032	15	4.03238	15	4.70444	15	5.3765	15	6.04857	15	6.72063	15	7.39269	15	8.06476	15	8.73682	15	9.40888	15
6	16	0.718742		2.87497	16	3.59371	16	4.31245	16	5.03119	16	5.74993	16	6.46868	16	7.18742	16	7.90616	16	8.6249	16	9.34364	16	10.0624	16
6	17	0.761163		3.04465	17	3.80582	17	4.56698	17	5.32814	17	6.08931	17	6.85047	17	7.61163	17	8.3728	17	9.13396	17	9.89512	17	10.6563	17
6	18	0.799189		3.19676	18	3.99594	18	4.79513	18	5.59432	18	6.39351	18	7.1927	18	7.99189	18	8.79108	18	9.59027	18	10.3895	18	11.1886	18
6	19	0.832826		3.3313	19	4.16413	19	4.99696	19	5.82978	19	6.66261	19	7.49543	19	8.32826	19	9.16108	19	9.99391	19	10.8267	19	11.6596	19
6	20	0.862201		3.4488	20	4.31101	20	5.17321	20	6.03541	20	6.89761	20	7.75981	20	8.62201	20	9.48421	20	10.3464	20	11.2086	20	12.0708	20
6	21	0.887535		3.55014	21	4.43767	21	5.32521	21	6.21274	21	7.10028	21	7.98781	21	8.87535	21	9.76288	21	10.6504	21	11.538	21	12.4255	21
6	22	0.909116		3.63646	22	4.54558	22	5.4547	22	6.36381	22	7.27293	22	8.18204	22	9.09116	22	10.0003	22	10.9094	22	11.8185	22	12.7276	22
6	23	0.92728		3.70912	23	4.6364	23	5.56368	23	6.49096	23	7.41824	23	8.34552	23	9.2728	23	10.2001	23	11.1274	23	12.0546	23	12.9819	23
6	24	0.942388		3.76955	24	4.71194	24	5.65433	24	6.59671	24	7.5391	24	8.48149	24	9.42388	24	10.3663	24	11.3087	24	12.251	24	13.1934	24
6	25	0.954807		3.81923	25	4.77403	25	5.72884	25	6.68365	25	7.63846	25	8.59326	25	9.54807	25	10.5029	25	11.4577	25	12.4125	25	13.3673	25
6	26	0.964899		3.85959	26	4.82449	26	5.78939	26	6.75429	26	7.71919	26	8.68409	26	9.64899	26	10.6139	26	11.5788	26	12.5437	26	13.5086	26
6	27	0.973005		3.89202	27	4.86503	27	5.83803	27	6.81104	27	7.78404	27	8.75705	27	9.73005	27	10.7031	27	11.6761	27	12.6491	27	13.6221	27
6	28	0.979445		3.91778	28	4.89722	28	5.87667	28	6.85611	28	7.83556	28	8.815	28	9.79445	28	10.7739	28	11.7533	28	12.7328	28	13.7122	28
6	29	0.984502		3.93801	29	4.92251	29	5.90701	29	6.89152	29	7.87602	29	8.86052	29	9.84502	29	10.8295	29	11.814	29	12.7985	29	13.783	29
6	30	0.988431		3.95372	30	4.94215	30	5.93058	30	6.91902	30	7.90745	30	8.89588	30	9.88431	30	10.8727	30	11.8612	30	12.8496	30	13.838	30
6	31	0.991449		3.96579	31	4.95724	31	5.94869	31	6.94014	31	7.93159	31	8.92304	31	9.91449	31	10.9059	31	11.8974	31	12.8888	31	13.8803	31
6	32	0.993742		3.97497	32	4.96871	32	5.96245	32	6.95619	32	7.94993	32	8.94367	32	9.93742	32	10.9312	32	11.9249	32	12.9186	32	13.9124	32
6	33	0.995465		3.98186	33	4.97732	33	5.97279	33	6.96825	33	7.96372	33	8.95918	33	9.95465	33	10.9501	33	11.9456	33	12.941	33	13.9365	33
6	34	0.996746		3.98698	34	4.98373	34	5.98048	34	6.97722	34	7.97397	34	8.97071	34	9.96746	34	10.9642	34	11.961	34	12.9577	34	13.9544	34
6	35	0.997688		3.99075	35	4.98844	35	5.98613	35	6.98382	35	7.98151	35	8.97919	35	9.97688	35	10.9746	35	11.9723	35	12.9699	35	13.9676	35
6	36	0.998374		3.9935	36	4.99187	36	5.99024	36	6.98862	36	7.98699	36	8.98536	36	9.98374	36	10.9821	36	11.9805	36	12.9789	36	13.9772	36
6	37	0.998867		3.99547	37	4.99434	37	5.9932	37	6.99207	37	7.99094	37	8.98981	37	9.98867	37	10.9875	37	11.9864	37	12.9853	37	13.9841	37
6	38	0.999219		3.99688	38	4.99609	38	5.99531	38	6.99453	38	7.99375	38	8.99297	38	9.99219	38	10.9914	38	11.9906	38	12.9898	38	13.9891	38
6	39	0.999467		3.99787	39	4.99733	39	5.9968	39	6.99627	39	7.99573	39	8.9952	39	9.99467	39	10.9941	39	11.9936	39	12.9931	39	13.9925	39
6	40	0.999639		3.99856	40	4.9982	40	5.99784	40	6.99748	40	7.99712	40	8.99675	40	9.99639	40	10.996	40	11.9957	40	12.9953	40	13.995	40
				3.99856		4.9982		5.99784		5.82978		5.74993		5.59296		5.67396		5.61786		5.43016		5.88267		5.52083
			xp	40		40		40		19		16		14		13		12		11		11		10

## Sheet: Dir 225°
Calculation of the sheltering effect (WEPS, new edition)								wind speed	class					relative
								class	middle (CM)	rel Q (%)	CM*rel Q			frequency *	0.342552
Porosity(%):	0.4							4 - 5 m/s	40	0	0		protection	times of
								5 - 6 m/s	40	0	0		zone	height	arctan	alpha
a	0.0049549	c	8					6 - 7 m/s	29.5	25.5114	752.585		1	6.64847	0.149291	8.55377
b	0.890322	d	2.6					7 - 8 m/s	17.5	38.6496	676.369		2	5.31877	0.185844	10.6481
								8 - 9 m/s	15	20.9981	314.972		3	3.98908	0.245623	14.0731
								9 - 10 m/s	13.5	12.0577	162.779		4	2.65939	0.35967	20.6076
								10 - 11 m/s	12.5	2.15208	26.901		5	1.32969	0.644814	36.9451
								11 - 12 m/s	11.5	0.631039	7.25695		opposite 5	1.32969	0.644814	36.9451
								12 - 13 m/s	11	0	0
								13 - 14 m/s	10.5	0	0
											19.4086
ut	xp	Factor uxp		u = 4 m/s	xp	u = 5 m/s	xp	u = 6 m/s	xp	u = 7 m/s	xp	u = 8 m/s	xp	u = 9 m/s	xp	u = 10 m/s	xp	u = 11 m/s	xp	u = 12 m/s	xp	u = 13 m/s	xp	u = 14 m/s	xp
6	-6	1.03765		4.15059	-6	5.18824	-6	6.22588	-6	7.26353	-6	8.30118	-6	9.33883	-6	10.3765	-6	11.4141	-6	12.4518	-6	13.4894	-6	14.5271	-6
6	-5	0.96155		3.8462	-5	4.80775	-5	5.7693	-5	6.73085	-5	7.6924	-5	8.65395	-5	9.6155	-5	10.5771	-5	11.5386	-5	12.5002	-5	13.4617	-5
6	-4	0.873579		3.49432	-4	4.36789	-4	5.24147	-4	6.11505	-4	6.98863	-4	7.86221	-4	8.73579	-4	9.60937	-4	10.4829	-4	11.3565	-4	12.2301	-4
6	-3	0.774746		3.09898	-3	3.87373	-3	4.64848	-3	5.42322	-3	6.19797	-3	6.97272	-3	7.74746	-3	8.52221	-3	9.29695	-3	10.0717	-3	10.8464	-3
6	-2	0.668426		2.6737	-2	3.34213	-2	4.01055	-2	4.67898	-2	5.34741	-2	6.01583	-2	6.68426	-2	7.35268	-2	8.02111	-2	8.68953	-2	9.35796	-2
6	-1	0.560022		2.24009	-1	2.80011	-1	3.36013	-1	3.92015	-1	4.48018	-1	5.0402	-1	5.60022	-1	6.16024	-1	6.72026	-1	7.28029	-1	7.84031	-1
6	0	0.456232		1.82493	0	2.28116	0	2.73739	0	3.19362	0	3.64985	0	4.10608	0	4.56232	0	5.01855	0	5.47478	0	5.93101	0	6.38724	0
6	1	0.363987		1.45595	1	1.81993	1	2.18392	1	2.54791	1	2.91189	1	3.27588	1	3.63987	1	4.00385	1	4.36784	1	4.73183	1	5.09582	1
6	2	0.289311		1.15725	2	1.44656	2	1.73587	2	2.02518	2	2.31449	2	2.6038	2	2.89311	2	3.18243	2	3.47174	2	3.76105	2	4.05036	2
6	3	0.236366		0.945465	3	1.18183	3	1.4182	3	1.65456	3	1.89093	3	2.1273	3	2.36366	3	2.60003	3	2.8364	3	3.07276	3	3.30913	3
6	4	0.206923		0.827692	4	1.03461	4	1.24154	4	1.44846	4	1.65538	4	1.86231	4	2.06923	4	2.27615	4	2.48307	4	2.69	4	2.89692	4
6	5	0.200361		0.801444	5	1.00181	5	1.20217	5	1.40253	5	1.60289	5	1.80325	5	2.00361	5	2.20397	5	2.40433	5	2.60469	5	2.80505	5
6	6	0.214129		0.856518	6	1.07065	6	1.28478	6	1.49891	6	1.71304	6	1.92717	6	2.14129	6	2.35542	6	2.56955	6	2.78368	6	2.99781	6
6	7	0.244475		0.9779	7	1.22238	7	1.46685	7	1.71133	7	1.9558	7	2.20028	7	2.44475	7	2.68923	7	2.9337	7	3.17818	7	3.42265	7
6	8	0.287209		1.14884	8	1.43604	8	1.72325	8	2.01046	8	2.29767	8	2.58488	8	2.87209	8	3.1593	8	3.44651	8	3.73371	8	4.02092	8
6	9	0.338319		1.35328	9	1.6916	9	2.02991	9	2.36823	9	2.70655	9	3.04487	9	3.38319	9	3.72151	9	4.05983	9	4.39815	9	4.73647	9
6	10	0.394345		1.57738	10	1.97172	10	2.36607	10	2.76041	10	3.15476	10	3.5491	10	3.94345	10	4.33779	10	4.73214	10	5.12648	10	5.52083	10
6	11	0.452513		1.81005	11	2.26256	11	2.71508	11	3.16759	11	3.6201	11	4.07262	11	4.52513	11	4.97764	11	5.43016	11	5.88267	11	6.33518	11
6	12	0.510714		2.04286	12	2.55357	12	3.06429	12	3.575	12	4.08571	12	4.59643	12	5.10714	12	5.61786	12	6.12857	12	6.63928	12	7.15	12
6	13	0.567396		2.26958	13	2.83698	13	3.40437	13	3.97177	13	4.53916	13	5.10656	13	5.67396	13	6.24135	13	6.80875	13	7.37614	13	7.94354	13
6	14	0.62144		2.48576	14	3.1072	14	3.72864	14	4.35008	14	4.97152	14	5.59296	14	6.2144	14	6.83584	14	7.45728	14	8.07872	14	8.70016	14
6	15	0.672063		2.68825	15	3.36032	15	4.03238	15	4.70444	15	5.3765	15	6.04857	15	6.72063	15	7.39269	15	8.06476	15	8.73682	15	9.40888	15
6	16	0.718742		2.87497	16	3.59371	16	4.31245	16	5.03119	16	5.74993	16	6.46868	16	7.18742	16	7.90616	16	8.6249	16	9.34364	16	10.0624	16
6	17	0.761163		3.04465	17	3.80582	17	4.56698	17	5.32814	17	6.08931	17	6.85047	17	7.61163	17	8.3728	17	9.13396	17	9.89512	17	10.6563	17
6	18	0.799189		3.19676	18	3.99594	18	4.79513	18	5.59432	18	6.39351	18	7.1927	18	7.99189	18	8.79108	18	9.59027	18	10.3895	18	11.1886	18
6	19	0.832826		3.3313	19	4.16413	19	4.99696	19	5.82978	19	6.66261	19	7.49543	19	8.32826	19	9.16108	19	9.99391	19	10.8267	19	11.6596	19
6	20	0.862201		3.4488	20	4.31101	20	5.17321	20	6.03541	20	6.89761	20	7.75981	20	8.62201	20	9.48421	20	10.3464	20	11.2086	20	12.0708	20
6	21	0.887535		3.55014	21	4.43767	21	5.32521	21	6.21274	21	7.10028	21	7.98781	21	8.87535	21	9.76288	21	10.6504	21	11.538	21	12.4255	21
6	22	0.909116		3.63646	22	4.54558	22	5.4547	22	6.36381	22	7.27293	22	8.18204	22	9.09116	22	10.0003	22	10.9094	22	11.8185	22	12.7276	22
6	23	0.92728		3.70912	23	4.6364	23	5.56368	23	6.49096	23	7.41824	23	8.34552	23	9.2728	23	10.2001	23	11.1274	23	12.0546	23	12.9819	23
6	24	0.942388		3.76955	24	4.71194	24	5.65433	24	6.59671	24	7.5391	24	8.48149	24	9.42388	24	10.3663	24	11.3087	24	12.251	24	13.1934	24
6	25	0.954807		3.81923	25	4.77403	25	5.72884	25	6.68365	25	7.63846	25	8.59326	25	9.54807	25	10.5029	25	11.4577	25	12.4125	25	13.3673	25
6	26	0.964899		3.85959	26	4.82449	26	5.78939	26	6.75429	26	7.71919	26	8.68409	26	9.64899	26	10.6139	26	11.5788	26	12.5437	26	13.5086	26
6	27	0.973005		3.89202	27	4.86503	27	5.83803	27	6.81104	27	7.78404	27	8.75705	27	9.73005	27	10.7031	27	11.6761	27	12.6491	27	13.6221	27
6	28	0.979445		3.91778	28	4.89722	28	5.87667	28	6.85611	28	7.83556	28	8.815	28	9.79445	28	10.7739	28	11.7533	28	12.7328	28	13.7122	28
6	29	0.984502		3.93801	29	4.92251	29	5.90701	29	6.89152	29	7.87602	29	8.86052	29	9.84502	29	10.8295	29	11.814	29	12.7985	29	13.783	29
6	30	0.988431		3.95372	30	4.94215	30	5.93058	30	6.91902	30	7.90745	30	8.89588	30	9.88431	30	10.8727	30	11.8612	30	12.8496	30	13.838	30
6	31	0.991449		3.96579	31	4.95724	31	5.94869	31	6.94014	31	7.93159	31	8.92304	31	9.91449	31	10.9059	31	11.8974	31	12.8888	31	13.8803	31
6	32	0.993742		3.97497	32	4.96871	32	5.96245	32	6.95619	32	7.94993	32	8.94367	32	9.93742	32	10.9312	32	11.9249	32	12.9186	32	13.9124	32
6	33	0.995465		3.98186	33	4.97732	33	5.97279	33	6.96825	33	7.96372	33	8.95918	33	9.95465	33	10.9501	33	11.9456	33	12.941	33	13.9365	33
6	34	0.996746		3.98698	34	4.98373	34	5.98048	34	6.97722	34	7.97397	34	8.97071	34	9.96746	34	10.9642	34	11.961	34	12.9577	34	13.9544	34
6	35	0.997688		3.99075	35	4.98844	35	5.98613	35	6.98382	35	7.98151	35	8.97919	35	9.97688	35	10.9746	35	11.9723	35	12.9699	35	13.9676	35
6	36	0.998374		3.9935	36	4.99187	36	5.99024	36	6.98862	36	7.98699	36	8.98536	36	9.98374	36	10.9821	36	11.9805	36	12.9789	36	13.9772	36
6	37	0.998867		3.99547	37	4.99434	37	5.9932	37	6.99207	37	7.99094	37	8.98981	37	9.98867	37	10.9875	37	11.9864	37	12.9853	37	13.9841	37
6	38	0.999219		3.99688	38	4.99609	38	5.99531	38	6.99453	38	7.99375	38	8.99297	38	9.99219	38	10.9914	38	11.9906	38	12.9898	38	13.9891	38
6	39	0.999467		3.99787	39	4.99733	39	5.9968	39	6.99627	39	7.99573	39	8.9952	39	9.99467	39	10.9941	39	11.9936	39	12.9931	39	13.9925	39
6	40	0.999639		3.99856	40	4.9982	40	5.99784	40	6.99748	40	7.99712	40	8.99675	40	9.99639	40	10.996	40	11.9957	40	12.9953	40	13.995	40
				3.99856		4.9982		5.99784		5.82978		5.74993		5.59296		5.67396		5.61786		5.43016		5.88267		5.52083
			xp	40		40		40		19		16		14		13		12		11		11		10

## Sheet: Dir 270°
Calculation of the sheltering effect (WEPS, new edition)								wind speed	class					relative
								class	middle (CM)	rel Q (%)	CM*rel Q			frequency *	1
Porosity(%):	0.4							4 - 5 m/s	40	0	0		protection	times of
								5 - 6 m/s	40	0	0		zone	height	arctan	alpha
a	0.0049549	c	8					6 - 7 m/s	29.5	14.9856	442.075		1	16.9868	0.0588014	3.36907
b	0.890322	d	2.6					7 - 8 m/s	17.5	27.0056	472.598		2	13.5894	0.0734542	4.20862
								8 - 9 m/s	15	24.3701	365.552		3	10.1921	0.0978024	5.60367
								9 - 10 m/s	13.5	15.3013	206.567		4	6.79472	0.146124	8.3723
								10 - 11 m/s	12.5	9.43617	117.952		5	3.39736	0.286262	16.4016
								11 - 12 m/s	11.5	4.53944	52.2035		opposite 5	3.39736	0.286262	16.4016
								12 - 13 m/s	11	3.01827	33.201
								13 - 14 m/s	10.5	0.812425	8.53046
											16.9868
ut	xp	Factor uxp		u = 4 m/s	xp	u = 5 m/s	xp	u = 6 m/s	xp	u = 7 m/s	xp	u = 8 m/s	xp	u = 9 m/s	xp	u = 10 m/s	xp	u = 11 m/s	xp	u = 12 m/s	xp	u = 13 m/s	xp	u = 14 m/s	xp
6	-6	1.03765		4.15059	-6	5.18824	-6	6.22588	-6	7.26353	-6	8.30118	-6	9.33883	-6	10.3765	-6	11.4141	-6	12.4518	-6	13.4894	-6	14.5271	-6
6	-5	0.96155		3.8462	-5	4.80775	-5	5.7693	-5	6.73085	-5	7.6924	-5	8.65395	-5	9.6155	-5	10.5771	-5	11.5386	-5	12.5002	-5	13.4617	-5
6	-4	0.873579		3.49432	-4	4.36789	-4	5.24147	-4	6.11505	-4	6.98863	-4	7.86221	-4	8.73579	-4	9.60937	-4	10.4829	-4	11.3565	-4	12.2301	-4
6	-3	0.774746		3.09898	-3	3.87373	-3	4.64848	-3	5.42322	-3	6.19797	-3	6.97272	-3	7.74746	-3	8.52221	-3	9.29695	-3	10.0717	-3	10.8464	-3
6	-2	0.668426		2.6737	-2	3.34213	-2	4.01055	-2	4.67898	-2	5.34741	-2	6.01583	-2	6.68426	-2	7.35268	-2	8.02111	-2	8.68953	-2	9.35796	-2
6	-1	0.560022		2.24009	-1	2.80011	-1	3.36013	-1	3.92015	-1	4.48018	-1	5.0402	-1	5.60022	-1	6.16024	-1	6.72026	-1	7.28029	-1	7.84031	-1
6	0	0.456232		1.82493	0	2.28116	0	2.73739	0	3.19362	0	3.64985	0	4.10608	0	4.56232	0	5.01855	0	5.47478	0	5.93101	0	6.38724	0
6	1	0.363987		1.45595	1	1.81993	1	2.18392	1	2.54791	1	2.91189	1	3.27588	1	3.63987	1	4.00385	1	4.36784	1	4.73183	1	5.09582	1
6	2	0.289311		1.15725	2	1.44656	2	1.73587	2	2.02518	2	2.31449	2	2.6038	2	2.89311	2	3.18243	2	3.47174	2	3.76105	2	4.05036	2
6	3	0.236366		0.945465	3	1.18183	3	1.4182	3	1.65456	3	1.89093	3	2.1273	3	2.36366	3	2.60003	3	2.8364	3	3.07276	3	3.30913	3
6	4	0.206923		0.827692	4	1.03461	4	1.24154	4	1.44846	4	1.65538	4	1.86231	4	2.06923	4	2.27615	4	2.48307	4	2.69	4	2.89692	4
6	5	0.200361		0.801444	5	1.00181	5	1.20217	5	1.40253	5	1.60289	5	1.80325	5	2.00361	5	2.20397	5	2.40433	5	2.60469	5	2.80505	5
6	6	0.214129		0.856518	6	1.07065	6	1.28478	6	1.49891	6	1.71304	6	1.92717	6	2.14129	6	2.35542	6	2.56955	6	2.78368	6	2.99781	6
6	7	0.244475		0.9779	7	1.22238	7	1.46685	7	1.71133	7	1.9558	7	2.20028	7	2.44475	7	2.68923	7	2.9337	7	3.17818	7	3.42265	7
6	8	0.287209		1.14884	8	1.43604	8	1.72325	8	2.01046	8	2.29767	8	2.58488	8	2.87209	8	3.1593	8	3.44651	8	3.73371	8	4.02092	8
6	9	0.338319		1.35328	9	1.6916	9	2.02991	9	2.36823	9	2.70655	9	3.04487	9	3.38319	9	3.72151	9	4.05983	9	4.39815	9	4.73647	9
6	10	0.394345		1.57738	10	1.97172	10	2.36607	10	2.76041	10	3.15476	10	3.5491	10	3.94345	10	4.33779	10	4.73214	10	5.12648	10	5.52083	10
6	11	0.452513		1.81005	11	2.26256	11	2.71508	11	3.16759	11	3.6201	11	4.07262	11	4.52513	11	4.97764	11	5.43016	11	5.88267	11	6.33518	11
6	12	0.510714		2.04286	12	2.55357	12	3.06429	12	3.575	12	4.08571	12	4.59643	12	5.10714	12	5.61786	12	6.12857	12	6.63928	12	7.15	12
6	13	0.567396		2.26958	13	2.83698	13	3.40437	13	3.97177	13	4.53916	13	5.10656	13	5.67396	13	6.24135	13	6.80875	13	7.37614	13	7.94354	13
6	14	0.62144		2.48576	14	3.1072	14	3.72864	14	4.35008	14	4.97152	14	5.59296	14	6.2144	14	6.83584	14	7.45728	14	8.07872	14	8.70016	14
6	15	0.672063		2.68825	15	3.36032	15	4.03238	15	4.70444	15	5.3765	15	6.04857	15	6.72063	15	7.39269	15	8.06476	15	8.73682	15	9.40888	15
6	16	0.718742		2.87497	16	3.59371	16	4.31245	16	5.03119	16	5.74993	16	6.46868	16	7.18742	16	7.90616	16	8.6249	16	9.34364	16	10.0624	16
6	17	0.761163		3.04465	17	3.80582	17	4.56698	17	5.32814	17	6.08931	17	6.85047	17	7.61163	17	8.3728	17	9.13396	17	9.89512	17	10.6563	17
6	18	0.799189		3.19676	18	3.99594	18	4.79513	18	5.59432	18	6.39351	18	7.1927	18	7.99189	18	8.79108	18	9.59027	18	10.3895	18	11.1886	18
6	19	0.832826		3.3313	19	4.16413	19	4.99696	19	5.82978	19	6.66261	19	7.49543	19	8.32826	19	9.16108	19	9.99391	19	10.8267	19	11.6596	19
6	20	0.862201		3.4488	20	4.31101	20	5.17321	20	6.03541	20	6.89761	20	7.75981	20	8.62201	20	9.48421	20	10.3464	20	11.2086	20	12.0708	20
6	21	0.887535		3.55014	21	4.43767	21	5.32521	21	6.21274	21	7.10028	21	7.98781	21	8.87535	21	9.76288	21	10.6504	21	11.538	21	12.4255	21
6	22	0.909116		3.63646	22	4.54558	22	5.4547	22	6.36381	22	7.27293	22	8.18204	22	9.09116	22	10.0003	22	10.9094	22	11.8185	22	12.7276	22
6	23	0.92728		3.70912	23	4.6364	23	5.56368	23	6.49096	23	7.41824	23	8.34552	23	9.2728	23	10.2001	23	11.1274	23	12.0546	23	12.9819	23
6	24	0.942388		3.76955	24	4.71194	24	5.65433	24	6.59671	24	7.5391	24	8.48149	24	9.42388	24	10.3663	24	11.3087	24	12.251	24	13.1934	24
6	25	0.954807		3.81923	25	4.77403	25	5.72884	25	6.68365	25	7.63846	25	8.59326	25	9.54807	25	10.5029	25	11.4577	25	12.4125	25	13.3673	25
6	26	0.964899		3.85959	26	4.82449	26	5.78939	26	6.75429	26	7.71919	26	8.68409	26	9.64899	26	10.6139	26	11.5788	26	12.5437	26	13.5086	26
6	27	0.973005		3.89202	27	4.86503	27	5.83803	27	6.81104	27	7.78404	27	8.75705	27	9.73005	27	10.7031	27	11.6761	27	12.6491	27	13.6221	27
6	28	0.979445		3.91778	28	4.89722	28	5.87667	28	6.85611	28	7.83556	28	8.815	28	9.79445	28	10.7739	28	11.7533	28	12.7328	28	13.7122	28
6	29	0.984502		3.93801	29	4.92251	29	5.90701	29	6.89152	29	7.87602	29	8.86052	29	9.84502	29	10.8295	29	11.814	29	12.7985	29	13.783	29
6	30	0.988431		3.95372	30	4.94215	30	5.93058	30	6.91902	30	7.90745	30	8.89588	30	9.88431	30	10.8727	30	11.8612	30	12.8496	30	13.838	30
6	31	0.991449		3.96579	31	4.95724	31	5.94869	31	6.94014	31	7.93159	31	8.92304	31	9.91449	31	10.9059	31	11.8974	31	12.8888	31	13.8803	31
6	32	0.993742		3.97497	32	4.96871	32	5.96245	32	6.95619	32	7.94993	32	8.94367	32	9.93742	32	10.9312	32	11.9249	32	12.9186	32	13.9124	32
6	33	0.995465		3.98186	33	4.97732	33	5.97279	33	6.96825	33	7.96372	33	8.95918	33	9.95465	33	10.9501	33	11.9456	33	12.941	33	13.9365	33
6	34	0.996746		3.98698	34	4.98373	34	5.98048	34	6.97722	34	7.97397	34	8.97071	34	9.96746	34	10.9642	34	11.961	34	12.9577	34	13.9544	34
6	35	0.997688		3.99075	35	4.98844	35	5.98613	35	6.98382	35	7.98151	35	8.97919	35	9.97688	35	10.9746	35	11.9723	35	12.9699	35	13.9676	35
6	36	0.998374		3.9935	36	4.99187	36	5.99024	36	6.98862	36	7.98699	36	8.98536	36	9.98374	36	10.9821	36	11.9805	36	12.9789	36	13.9772	36
6	37	0.998867		3.99547	37	4.99434	37	5.9932	37	6.99207	37	7.99094	37	8.98981	37	9.98867	37	10.9875	37	11.9864	37	12.9853	37	13.9841	37
6	38	0.999219		3.99688	38	4.99609	38	5.99531	38	6.99453	38	7.99375	38	8.99297	38	9.99219	38	10.9914	38	11.9906	38	12.9898	38	13.9891	38
6	39	0.999467		3.99787	39	4.99733	39	5.9968	39	6.99627	39	7.99573	39	8.9952	39	9.99467	39	10.9941	39	11.9936	39	12.9931	39	13.9925	39
6	40	0.999639		3.99856	40	4.9982	40	5.99784	40	6.99748	40	7.99712	40	8.99675	40	9.99639	40	10.996	40	11.9957	40	12.9953	40	13.995	40
				3.99856		4.9982		5.99784		5.82978		5.74993		5.59296		5.67396		5.61786		5.43016		5.88267		5.52083
			xp	40		40		40		19		16		14		13		12		11		11		10

## Sheet: Dir 315°
Calculation of the sheltering effect (WEPS, new edition)								wind speed	class					relative
								class	middle (CM)	rel Q (%)	CM*rel Q			frequency *	0.200999
Porosity(%):	0.4							4 - 5 m/s	40	0	0		protection	times of
								5 - 6 m/s	40	0	0		zone	height	arctan	alpha
a	0.0049549	c	8					6 - 7 m/s	29.5	19.0527	562.056		1	3.59855	0.271051	15.5301
b	0.890322	d	2.6					7 - 8 m/s	17.5	28.3185	495.574		2	2.87884	0.334323	19.1553
								8 - 9 m/s	15	25.1036	376.555		3	2.15913	0.433735	24.8512
								9 - 10 m/s	13.5	15.412	208.063		4	1.43942	0.607177	34.7887
								10 - 11 m/s	12.5	9.53598	119.2		5	0.719709	0.946965	54.2571
								11 - 12 m/s	11.5	1.07545	12.3676		opposite 5	0.719709	0.946965	54.2571
								12 - 13 m/s	11	1.50163	16.518
								13 - 14 m/s	10.5	0	0
											17.9033
ut	xp	Factor uxp		u = 4 m/s	xp	u = 5 m/s	xp	u = 6 m/s	xp	u = 7 m/s	xp	u = 8 m/s	xp	u = 9 m/s	xp	u = 10 m/s	xp	u = 11 m/s	xp	u = 12 m/s	xp	u = 13 m/s	xp	u = 14 m/s	xp
6	-6	1.03765		4.15059	-6	5.18824	-6	6.22588	-6	7.26353	-6	8.30118	-6	9.33883	-6	10.3765	-6	11.4141	-6	12.4518	-6	13.4894	-6	14.5271	-6
6	-5	0.96155		3.8462	-5	4.80775	-5	5.7693	-5	6.73085	-5	7.6924	-5	8.65395	-5	9.6155	-5	10.5771	-5	11.5386	-5	12.5002	-5	13.4617	-5
6	-4	0.873579		3.49432	-4	4.36789	-4	5.24147	-4	6.11505	-4	6.98863	-4	7.86221	-4	8.73579	-4	9.60937	-4	10.4829	-4	11.3565	-4	12.2301	-4
6	-3	0.774746		3.09898	-3	3.87373	-3	4.64848	-3	5.42322	-3	6.19797	-3	6.97272	-3	7.74746	-3	8.52221	-3	9.29695	-3	10.0717	-3	10.8464	-3
6	-2	0.668426		2.6737	-2	3.34213	-2	4.01055	-2	4.67898	-2	5.34741	-2	6.01583	-2	6.68426	-2	7.35268	-2	8.02111	-2	8.68953	-2	9.35796	-2
6	-1	0.560022		2.24009	-1	2.80011	-1	3.36013	-1	3.92015	-1	4.48018	-1	5.0402	-1	5.60022	-1	6.16024	-1	6.72026	-1	7.28029	-1	7.84031	-1
6	0	0.456232		1.82493	0	2.28116	0	2.73739	0	3.19362	0	3.64985	0	4.10608	0	4.56232	0	5.01855	0	5.47478	0	5.93101	0	6.38724	0
6	1	0.363987		1.45595	1	1.81993	1	2.18392	1	2.54791	1	2.91189	1	3.27588	1	3.63987	1	4.00385	1	4.36784	1	4.73183	1	5.09582	1
6	2	0.289311		1.15725	2	1.44656	2	1.73587	2	2.02518	2	2.31449	2	2.6038	2	2.89311	2	3.18243	2	3.47174	2	3.76105	2	4.05036	2
6	3	0.236366		0.945465	3	1.18183	3	1.4182	3	1.65456	3	1.89093	3	2.1273	3	2.36366	3	2.60003	3	2.8364	3	3.07276	3	3.30913	3
6	4	0.206923		0.827692	4	1.03461	4	1.24154	4	1.44846	4	1.65538	4	1.86231	4	2.06923	4	2.27615	4	2.48307	4	2.69	4	2.89692	4
6	5	0.200361		0.801444	5	1.00181	5	1.20217	5	1.40253	5	1.60289	5	1.80325	5	2.00361	5	2.20397	5	2.40433	5	2.60469	5	2.80505	5
6	6	0.214129		0.856518	6	1.07065	6	1.28478	6	1.49891	6	1.71304	6	1.92717	6	2.14129	6	2.35542	6	2.56955	6	2.78368	6	2.99781	6
6	7	0.244475		0.9779	7	1.22238	7	1.46685	7	1.71133	7	1.9558	7	2.20028	7	2.44475	7	2.68923	7	2.9337	7	3.17818	7	3.42265	7
6	8	0.287209		1.14884	8	1.43604	8	1.72325	8	2.01046	8	2.29767	8	2.58488	8	2.87209	8	3.1593	8	3.44651	8	3.73371	8	4.02092	8
6	9	0.338319		1.35328	9	1.6916	9	2.02991	9	2.36823	9	2.70655	9	3.04487	9	3.38319	9	3.72151	9	4.05983	9	4.39815	9	4.73647	9
6	10	0.394345		1.57738	10	1.97172	10	2.36607	10	2.76041	10	3.15476	10	3.5491	10	3.94345	10	4.33779	10	4.73214	10	5.12648	10	5.52083	10
6	11	0.452513		1.81005	11	2.26256	11	2.71508	11	3.16759	11	3.6201	11	4.07262	11	4.52513	11	4.97764	11	5.43016	11	5.88267	11	6.33518	11
6	12	0.510714		2.04286	12	2.55357	12	3.06429	12	3.575	12	4.08571	12	4.59643	12	5.10714	12	5.61786	12	6.12857	12	6.63928	12	7.15	12
6	13	0.567396		2.26958	13	2.83698	13	3.40437	13	3.97177	13	4.53916	13	5.10656	13	5.67396	13	6.24135	13	6.80875	13	7.37614	13	7.94354	13
6	14	0.62144		2.48576	14	3.1072	14	3.72864	14	4.35008	14	4.97152	14	5.59296	14	6.2144	14	6.83584	14	7.45728	14	8.07872	14	8.70016	14
6	15	0.672063		2.68825	15	3.36032	15	4.03238	15	4.70444	15	5.3765	15	6.04857	15	6.72063	15	7.39269	15	8.06476	15	8.73682	15	9.40888	15
6	16	0.718742		2.87497	16	3.59371	16	4.31245	16	5.03119	16	5.74993	16	6.46868	16	7.18742	16	7.90616	16	8.6249	16	9.34364	16	10.0624	16
6	17	0.761163		3.04465	17	3.80582	17	4.56698	17	5.32814	17	6.08931	17	6.85047	17	7.61163	17	8.3728	17	9.13396	17	9.89512	17	10.6563	17
6	18	0.799189		3.19676	18	3.99594	18	4.79513	18	5.59432	18	6.39351	18	7.1927	18	7.99189	18	8.79108	18	9.59027	18	10.3895	18	11.1886	18
6	19	0.832826		3.3313	19	4.16413	19	4.99696	19	5.82978	19	6.66261	19	7.49543	19	8.32826	19	9.16108	19	9.99391	19	10.8267	19	11.6596	19
6	20	0.862201		3.4488	20	4.31101	20	5.17321	20	6.03541	20	6.89761	20	7.75981	20	8.62201	20	9.48421	20	10.3464	20	11.2086	20	12.0708	20
6	21	0.887535		3.55014	21	4.43767	21	5.32521	21	6.21274	21	7.10028	21	7.98781	21	8.87535	21	9.76288	21	10.6504	21	11.538	21	12.4255	21
6	22	0.909116		3.63646	22	4.54558	22	5.4547	22	6.36381	22	7.27293	22	8.18204	22	9.09116	22	10.0003	22	10.9094	22	11.8185	22	12.7276	22
6	23	0.92728		3.70912	23	4.6364	23	5.56368	23	6.49096	23	7.41824	23	8.34552	23	9.2728	23	10.2001	23	11.1274	23	12.0546	23	12.9819	23
6	24	0.942388		3.76955	24	4.71194	24	5.65433	24	6.59671	24	7.5391	24	8.48149	24	9.42388	24	10.3663	24	11.3087	24	12.251	24	13.1934	24
6	25	0.954807		3.81923	25	4.77403	25	5.72884	25	6.68365	25	7.63846	25	8.59326	25	9.54807	25	10.5029	25	11.4577	25	12.4125	25	13.3673	25
6	26	0.964899		3.85959	26	4.82449	26	5.78939	26	6.75429	26	7.71919	26	8.68409	26	9.64899	26	10.6139	26	11.5788	26	12.5437	26	13.5086	26
6	27	0.973005		3.89202	27	4.86503	27	5.83803	27	6.81104	27	7.78404	27	8.75705	27	9.73005	27	10.7031	27	11.6761	27	12.6491	27	13.6221	27
6	28	0.979445		3.91778	28	4.89722	28	5.87667	28	6.85611	28	7.83556	28	8.815	28	9.79445	28	10.7739	28	11.7533	28	12.7328	28	13.7122	28
6	29	0.984502		3.93801	29	4.92251	29	5.90701	29	6.89152	29	7.87602	29	8.86052	29	9.84502	29	10.8295	29	11.814	29	12.7985	29	13.783	29
6	30	0.988431		3.95372	30	4.94215	30	5.93058	30	6.91902	30	7.90745	30	8.89588	30	9.88431	30	10.8727	30	11.8612	30	12.8496	30	13.838	30
6	31	0.991449		3.96579	31	4.95724	31	5.94869	31	6.94014	31	7.93159	31	8.92304	31	9.91449	31	10.9059	31	11.8974	31	12.8888	31	13.8803	31
6	32	0.993742		3.97497	32	4.96871	32	5.96245	32	6.95619	32	7.94993	32	8.94367	32	9.93742	32	10.9312	32	11.9249	32	12.9186	32	13.9124	32
6	33	0.995465		3.98186	33	4.97732	33	5.97279	33	6.96825	33	7.96372	33	8.95918	33	9.95465	33	10.9501	33	11.9456	33	12.941	33	13.9365	33
6	34	0.996746		3.98698	34	4.98373	34	5.98048	34	6.97722	34	7.97397	34	8.97071	34	9.96746	34	10.9642	34	11.961	34	12.9577	34	13.9544	34
6	35	0.997688		3.99075	35	4.98844	35	5.98613	35	6.98382	35	7.98151	35	8.97919	35	9.97688	35	10.9746	35	11.9723	35	12.9699	35	13.9676	35
6	36	0.998374		3.9935	36	4.99187	36	5.99024	36	6.98862	36	7.98699	36	8.98536	36	9.98374	36	10.9821	36	11.9805	36	12.9789	36	13.9772	36
6	37	0.998867		3.99547	37	4.99434	37	5.9932	37	6.99207	37	7.99094	37	8.98981	37	9.98867	37	10.9875	37	11.9864	37	12.9853	37	13.9841	37
6	38	0.999219		3.99688	38	4.99609	38	5.99531	38	6.99453	38	7.99375	38	8.99297	38	9.99219	38	10.9914	38	11.9906	38	12.9898	38	13.9891	38
6	39	0.999467		3.99787	39	4.99733	39	5.9968	39	6.99627	39	7.99573	39	8.9952	39	9.99467	39	10.9941	39	11.9936	39	12.9931	39	13.9925	39
6	40	0.999639		3.99856	40	4.9982	40	5.99784	40	6.99748	40	7.99712	40	8.99675	40	9.99639	40	10.996	40	11.9957	40	12.9953	40	13.995	40
				3.99856		4.9982		5.99784		5.82978		5.74993		5.59296		5.67396		5.61786		5.43016		5.88267		5.52083
			xp	40		40		40		19		16		14		13		12		11		11		10

[truncated: 1 more sheets: Dir 360°]
