# Supplementary material for: A GIS-toolbox for a landscape structure based Wind Erosion Risk Assessment (WERA)
Source: MethodsX. 2024 Oct 30;13:103006. doi: 10.1016/j.mex.2024.103006 (PMC11570919; doi:10.1016/j.mex.2024.103006)
Supplement: Supplementary file 4 [file mmc4.xlsx]

## Sheet: General Info
	Wind data
	Station:	Müncheberg
	Origin:	automatic weather station, German Weather Service (DWD)
	Measurement:	Ultrasonic anemometer 2D
	Measuring height:	10 m
	Period:	1991 - 2020
	Resolution:	hourly data

## Sheet: Wind statistics
Wind speed - wind direction disribution 1991 - 2020 hourly values															threshold wind speed =					6	m/s
		WR	22.5	45	67.5	90	112.5	135	157.5	180	202.5	225	247.5	270	292.5	315	337.5	360
	WG	0	0	3.5	4.5	2.66667	0.5	0	0.5	0.666667	0	0	0.5	1	1	0.5	1.5	1
		1	729	568	545.5	476	493	686	844	1284.33	1167.5	786	798.5	959	920	781	751	790.333
		2	1367.5	1612	1537	1059.67	732	1005	1560	2374.67	2093.5	1884	1716.5	1669	1385.5	962.5	953	1324.67
		3	1136.5	1369.5	1519	1247.67	862	1073	1849	2159.33	2240	2507.5	2290.5	2029.67	1619	988.5	685	1200.33
		4	770	900.5	1072.5	872	667	824.5	1287.5	1543	1921.5	1835.5	1965.5	1822.67	1459.5	770	537.5	824.667
		5	388	428	634	524	438	547.5	593.5	947.667	1428	1236	1403.5	1483.67	1081.5	493.5	363	460
		6	152	169	281.5	243.667	181.5	267.5	218.5	485.333	725.5	708	860.5	982.333	626.5	264	201.5	209
		7	37.5	78	94	82.6667	60	101.5	74.5	201	268	335	452	518.667	288.5	147	119	83.6667
		8	10.5	15.5	24	18.3333	19	26	14.5	80.6667	104	128	175.5	238.667	137.5	43	42.5	26
		9	2	0.5	10	3.66667	2.5	9.5	4.5	24.6667	25	33.5	51.5	110	56	11	16.5	5.33333
		10	0	0	0	0.666667	0.5	0.5	0	3	9.5	13.5	10	41	24.5	4	3.5	1.33333
		11	0	0	0	0	0	0	0	0.333333	1.5	1.5	2.5	18.6667	4	2.5	3	0.666667
		12	0	0	0	0	0	0	0	0	0	0.5	0.5	6.33333	1	0	0	1
		13	0	0	0	0	0	0	0	0	0	0	0	2.66667	1	0.5	0	0
		14	0	0	0	0	0	0	0	0	0	0	0	0.666667	0	0	0	0
		15	0	0	0	0	0	0	0	0	0	0	0	0.333333	0	0	0	0
		16	0	0	0	0	0	0	0	0	0	0	0	0	0	0	0	0
		17	0	0	0	0	0	0	0	0	0	0	0	0	0	0	0	0
		18	0	0	0	0	0	0	0	0	0	0	0	0	0	0	0	0
		19	0	0	0	0	0	0	0	0	0	0	0	0	0	0	0	0
		20	0	0	0	0	0	0	0	0	0	0	0	0	0	0	0	0
		Sum	4593	5144.5	5722	4531	3456	4541	6446.5	9104.67	9984	9469	9727.5	9884.33	7605.5	4468	3677	4928
Wind speed - wind direction disribution with threshold
		WR	22.5	45	67.5	90	112.5	135	157.5	180	202.5	225	247.5	270	292.5	315	337.5	360
	WG	0	0	0	0	0	0	0	0	0	0	0	0	0	0	0	0	0
		1	0	0	0	0	0	0	0	0	0	0	0	0	0	0	0	0
		2	0	0	0	0	0	0	0	0	0	0	0	0	0	0	0	0
		3	0	0	0	0	0	0	0	0	0	0	0	0	0	0	0	0
		4	0	0	0	0	0	0	0	0	0	0	0	0	0	0	0	0
		5	0	0	0	0	0	0	0	0	0	0	0	0	0	0	0	0
		6	0	0	0	0	0	0	0	0	0	0	0	0	0	0	0	0
		7	37.5	78	94	82.6667	60	101.5	74.5	201	268	335	452	518.667	288.5	147	119	83.6667
		8	10.5	15.5	24	18.3333	19	26	14.5	80.6667	104	128	175.5	238.667	137.5	43	42.5	26
		9	2	0.5	10	3.66667	2.5	9.5	4.5	24.6667	25	33.5	51.5	110	56	11	16.5	5.33333
		10	0	0	0	0.666667	0.5	0.5	0	3	9.5	13.5	10	41	24.5	4	3.5	1.33333
		11	0	0	0	0	0	0	0	0.333333	1.5	1.5	2.5	18.6667	4	2.5	3	0.666667
		12	0	0	0	0	0	0	0	0	0	0.5	0.5	6.33333	1	0	0	1
		13	0	0	0	0	0	0	0	0	0	0	0	2.66667	1	0.5	0	0
		14	0	0	0	0	0	0	0	0	0	0	0	0.666667	0	0	0	0
		15	0	0	0	0	0	0	0	0	0	0	0	0.333333	0	0	0	0
		16	0	0	0	0	0	0	0	0	0	0	0	0	0	0	0	0
		17	0	0	0	0	0	0	0	0	0	0	0	0	0	0	0	0
		18	0	0	0	0	0	0	0	0	0	0	0	0	0	0	0	0
		19	0	0	0	0	0	0	0	0	0	0	0	0	0	0	0	0
		20	0	0	0	0	0	0	0	0	0	0	0	0	0	0	0	0
		Sum	50	94	128	105.333	82	137.5	93.5	309.667	408	512	692	937	512.5	208	184.5	118
Wind speed - wind direction disribution with threshold (%)
		WR	22.5	45	67.5	90	112.5	135	157.5	180	202.5	225	247.5	270	292.5	315	337.5	360
	WG	0	0	0	0	0	0	0	0	0	0	0	0	0	0	0	0	0
		1	0	0	0	0	0	0	0	0	0	0	0	0	0	0	0	0
		2	0	0	0	0	0	0	0	0	0	0	0	0	0	0	0	0
		3	0	0	0	0	0	0	0	0	0	0	0	0	0	0	0	0
		4	0	0	0	0	0	0	0	0	0	0	0	0	0	0	0	0
		5	0	0	0	0	0	0	0	0	0	0	0	0	0	0	0	0
		6	0	0	0	0	0	0	0	0	0	0	0	0	0	0	0	0
		7	75	82.9787	73.4375	78.481	73.1707	73.8182	79.6791	64.9085	65.6863	65.4297	65.3179	55.354	56.2927	70.6731	64.4986	70.904
		8	21	16.4894	18.75	17.4051	23.1707	18.9091	15.508	26.0495	25.4902	25	25.3613	25.4714	26.8293	20.6731	23.0352	22.0339
		9	4	0.531915	7.8125	3.48101	3.04878	6.90909	4.81283	7.96555	6.12745	6.54297	7.4422	11.7396	10.9268	5.28846	8.94309	4.51977
		10	0	0	0	0.632911	0.609756	0.363636	0	0.968784	2.32843	2.63672	1.44509	4.37567	4.78049	1.92308	1.89702	1.12994
		11	0	0	0	0	0	0	0	0.107643	0.367647	0.292969	0.361272	1.99217	0.780488	1.20192	1.62602	0.564972
		12	0	0	0	0	0	0	0	0	0	0.0976562	0.0722543	0.675916	0.195122	0	0	0.847458
		13	0	0	0	0	0	0	0	0	0	0	0	0.284596	0.195122	0.240385	0	0
		14	0	0	0	0	0	0	0	0	0	0	0	0.0711491	0	0	0	0
		15	0	0	0	0	0	0	0	0	0	0	0	0.0355745	0	0	0	0
		16	0	0	0	0	0	0	0	0	0	0	0	0	0	0	0	0
		17	0	0	0	0	0	0	0	0	0	0	0	0	0	0	0	0
		18	0	0	0	0	0	0	0	0	0	0	0	0	0	0	0	0
		19	0	0	0	0	0	0	0	0	0	0	0	0	0	0	0	0
		20	0	0	0	0	0	0	0	0	0	0	0	0	0	0	0	0
		Sum	100	100	100	100	100	100	100	100	100	100	100	100	100	100	100	100
Calculation of the frequency related transport capacity of the wind
		WR	22.5	45	67.5	90	112.5	135	157.5	180	202.5	225	247.5	270	292.5	315	337.5	360
Q	WG	0
0		1	0	0	0	0	0	0	0	0	0	0	0	0	0	0	0	0
0		2	0	0	0	0	0	0	0	0	0	0	0	0	0	0	0	0
0		3	0	0	0	0	0	0	0	0	0	0	0	0	0	0	0	0
0		4	0	0	0	0	0	0	0	0	0	0	0	0	0	0	0	0
0		5	0	0	0	0	0	0	0	0	0	0	0	0	0	0	0	0
0		6	0	0	0	0	0	0	0	0	0	0	0	0	0	0	0	0
21.125		7	792.188	1647.75	1985.75	1746.33	1267.5	2144.19	1573.81	4246.12	5661.5	7076.88	9548.5	10956.8	6094.56	3105.38	2513.88	1767.46
84.375		8	885.938	1307.81	2025	1546.88	1603.12	2193.75	1223.44	6806.25	8775	10800	14807.8	20137.5	11601.6	3628.12	3585.94	2193.75
180.625		9	361.25	90.3125	1806.25	662.292	451.562	1715.94	812.812	4455.42	4515.62	6050.94	9302.19	19868.8	10115	1986.88	2980.31	963.333
315.875		10	0	0	0	210.583	157.938	157.938	0	947.625	3000.81	4264.31	3158.75	12950.9	7738.94	1263.5	1105.56	421.167
496.125		11	0	0	0	0	0	0	0	165.375	744.188	744.188	1240.31	9261	1984.5	1240.31	1488.38	330.75
727.375		12	0	0	0	0	0	0	0	0	0	363.688	363.688	4606.71	727.375	0	0	727.375
1015.62		13	0	0	0	0	0	0	0	0	0	0	0	2708.33	1015.62	507.812	0	0
1366.88		14	0	0	0	0	0	0	0	0	0	0	0	911.25	0	0	0	0
1787.12		15	0	0	0	0	0	0	0	0	0	0	0	595.708	0	0	0	0
2282.38		16	0	0	0	0	0	0	0	0	0	0	0	0	0	0	0	0
2858.62		17	0	0	0	0	0	0	0	0	0	0	0	0	0	0	0	0
3521.88		18	0	0	0	0	0	0	0	0	0	0	0	0	0	0	0	0
4278.12		19	0	0	0	0	0	0	0	0	0	0	0	0	0	0	0	0
5133.38		20	0	0	0	0	0	0	0	0	0	0	0	0	0	0	0	0
		Sum	2039.38	3045.88	5817	4166.08	3480.12	6211.81	3610.06	16620.8	22697.1	29300	38421.2	81997	39277.6	11732	11674.1	6403.83
			0.0248713	0.0371462	0.0709417	0.0508078	0.0424421	0.0757566	0.0440268	0.2027	0.276804	0.35733	0.468569	1	0.479012	0.143078	0.142372	0.0780984
Calculation of the frequency related transport capacity of the wind (%)
		WR	22.5	45	67.5	90	112.5	135	157.5	180	202.5	225	247.5	270	292.5	315	337.5	360
	WG	0
		1	0	0	0	0	0	0	0	0	0	0	0	0	0	0	0	0
		2	0	0	0	0	0	0	0	0	0	0	0	0	0	0	0	0
		3	0	0	0	0	0	0	0	0	0	0	0	0	0	0	0	0
		4	0	0	0	0	0	0	0	0	0	0	0	0	0	0	0	0
		5	0	0	0	0	0	0	0	0	0	0	0	0	0	0	0	0
		6	0	0	0	0	0	0	0	0	0	0	0	0	0	0	0	0
		7	38.8446	54.0978	34.137	41.9179	36.4211	34.5179	43.5952	25.5471	24.9437	24.1532	24.8521	13.3625	15.5167	26.4693	21.5338	27.6
		8	43.4416	42.9372	34.8118	37.1302	46.0652	35.3158	33.8896	40.9502	38.6613	36.8601	38.5407	24.5588	29.5374	30.925	30.7171	34.2568
		9	17.7138	2.96508	31.0512	15.8972	12.9755	27.6238	22.5152	26.8063	19.8951	20.6517	24.211	24.2311	25.7526	16.9355	25.5294	15.0431
		10	0	0	0	5.05471	4.53827	2.54253	0	5.70144	13.2211	14.554	8.22136	15.7943	19.7032	10.7697	9.47025	6.57679
		11	0	0	0	0	0	0	0	0.994989	3.27877	2.53989	3.22819	11.2943	5.0525	10.572	12.7494	5.16488
		12	0	0	0	0	0	0	0	0	0	1.24125	0.946579	5.61815	1.85188	0	0	11.3584
		13	0	0	0	0	0	0	0	0	0	0	0	3.30297	2.58576	4.32844	0	0
		14	0	0	0	0	0	0	0	0	0	0	0	1.11132	0	0	0	0
		15	0	0	0	0	0	0	0	0	0	0	0	0.726501	0	0	0	0
		16	0	0	0	0	0	0	0	0	0	0	0	0	0	0	0	0
		17	0	0	0	0	0	0	0	0	0	0	0	0	0	0	0	0
		18	0	0	0	0	0	0	0	0	0	0	0	0	0	0	0	0
		19	0	0	0	0	0	0	0	0	0	0	0	0	0	0	0	0
		20	0	0	0	0	0	0	0	0	0	0	0	0	0	0	0	0
		Sum	100	100	100	100	100	100	100	100	100	100	100	100	100	100	100	100
		EL	21.7185	23.9176	20.8202	21.9305	21.3646	20.8499	22.1685	19.6177	19.3031	19.0985	19.3299	16.5445	17.3982	19.0122	18.4295	19.2331

## Sheet: WERA16
Record	Bez	Azimut	Altitude	Constant
1	r23a	22.5	61.6235	1
2	r23b	22.5	66.6291	2
3	r23c	22.5	72.0424	3
4	r23d	22.5	77.8077	4
5	r23e	22.5	83.834	5
6	r23f	202.5	83.834	5
7	r45a	45	48.3806	1
8	r45b	45	54.5964	2
9	r45c	45	61.9393	3
10	r45d	45	70.4358	4
11	r45e	45	79.9243	5
12	r45f	225	79.9243	5
13	r68a	67.5	34.0996	1
14	r68b	67.5	40.2413	2
15	r68c	67.5	48.4523	3
16	r68d	67.5	59.4251	4
17	r68e	67.5	73.5427	5
18	r68f	247.5	73.5427	5
19	r90a	90	41.9071	1
20	r90b	90	48.2864	2
21	r90c	90	56.2355	3
22	r90d	90	65.9776	4
23	r90e	90	77.437	5
24	r90f	270	77.437	5
25	r113a	112.5	47.7995	1
26	r113b	112.5	54.0426	2
27	r113c	112.5	61.4513	3
28	r113d	112.5	70.0641	4
29	r113e	112.5	79.721	5
30	r113f	292.5	79.721	5
31	r135a	135	32.3381	1
32	r135b	135	38.3575	2
33	r135c	135	46.5379	3
34	r135d	135	57.7151	4
35	r135e	135	72.4685	5
36	r135f	315	72.4685	5
37	r158a	157.5	45.6956	1
38	r158b	157.5	52.017	2
39	r158c	157.5	59.6465	3
40	r158d	157.5	68.6741	4
41	r158e	157.5	78.9546	5
42	r158f	337.5	78.9546	5
43	r180a	180	14.1159	1
44	r180b	180	17.4503	2
45	r180c	180	22.7399	3
46	r180d	180	32.1573	4
47	r180e	180	51.5047	5
48	r180f	360	51.5047	5
49	r203a	202.5	10.6005	1
50	r203b	202.5	13.1672	2
51	r203c	202.5	17.324	3
52	r203d	202.5	25.0742	4
53	r203e	202.5	43.0997	5
54	r203f	22.5	43.0997	5
55	r225a	225	8.33633	1
56	r225b	225	10.3795	2
57	r225c	225	13.7241	3
58	r225d	225	20.1193	4
59	r225e	225	36.2287	5
60	r225f	45	36.2287	5
61	r248a	247.5	6.30033	1
62	r248b	247.5	7.85768	2
63	r248c	247.5	10.4264	3
64	r248d	247.5	15.4304	4
65	r248e	247.5	28.9002	5
66	r248f	67.5	28.9002	5
67	r270a	270	3.45892	1
68	r270b	270	4.3207	2
69	r270c	270	5.75247	3
70	r270d	270	8.59281	4
71	r270e	270	16.8156	5
72	r270f	90	16.8156	5
73	r293a	292.5	6.84225	1
74	r293b	292.5	8.53012	2
75	r293c	292.5	11.3091	3
76	r293d	292.5	16.698	4
77	r293e	292.5	30.9618	5
78	r293f	112.5	30.9618	5
79	r315a	315	20.1842	1
80	r315b	315	24.6797	2
81	r315c	315	31.4955	3
82	r315d	315	42.5842	4
83	r315e	315	61.4517	5
84	r315f	135	61.4517	5
85	r338a	337.5	20.8628	1
86	r338b	337.5	25.4731	2
87	r338c	337.5	32.4237	3
88	r338d	337.5	43.6154	4
89	r338e	337.5	62.3109	5
90	r338f	157.5	62.3109	5
91	r360a	360	33.6535	1
92	r360b	360	39.7666	2
93	r360c	360	47.9734	3
94	r360d	360	59.0013	4
95	r360e	360	73.2789	5
96	r360f	180	73.2789	5

## Sheet: Dir 22.5°
Calculation of the sheltering effect (WEPS, new edition)								wind speed	class					relative
								class	middle (CM)	rel Q (%)	CM*rel Q			frequency *	0.0248713
Porosity(%):	0.4							4 - 5 m/s	40	0	0		protection	times of
								5 - 6 m/s	40	0	0		zone	height	arctan	alpha
a	0.0049549	c	8					6 - 7 m/s	29.5	38.8446	1145.92		1	0.540169	1.07553	61.6235
b	0.890322	d	2.6					7 - 8 m/s	17.5	43.4416	760.228		2	0.432135	1.1629	66.6291
								8 - 9 m/s	15	17.7138	265.706		3	0.324101	1.25738	72.0424
								9 - 10 m/s	13.5	0	0		4	0.216067	1.358	77.8077
								10 - 11 m/s	12.5	0	0		5	0.108034	1.46318	83.834
								11 - 12 m/s	11.5	0	0		opposite 5	0.108034	1.46318	83.834
								12 - 13 m/s	11	0	0
								13 - 14 m/s	10.5	0	0
											21.7185
ut	xp	Factor uxp		u = 4 m/s	xp	u = 5 m/s	xp	u = 6 m/s	xp	u = 7 m/s	xp	u = 8 m/s	xp	u = 9 m/s	xp	u = 10 m/s	xp	u = 11 m/s	xp	u = 12 m/s	xp	u = 13 m/s	xp	u = 14 m/s	xp
6	-6	1.03765		4.15059	-6	5.18824	-6	6.22588	-6	7.26353	-6	8.30118	-6	9.33883	-6	10.3765	-6	11.4141	-6	12.4518	-6	13.4894	-6	14.5271	-6
6	-5	0.96155		3.8462	-5	4.80775	-5	5.7693	-5	6.73085	-5	7.6924	-5	8.65395	-5	9.6155	-5	10.5771	-5	11.5386	-5	12.5002	-5	13.4617	-5
6	-4	0.873579		3.49432	-4	4.36789	-4	5.24147	-4	6.11505	-4	6.98863	-4	7.86221	-4	8.73579	-4	9.60937	-4	10.4829	-4	11.3565	-4	12.2301	-4
6	-3	0.774746		3.09898	-3	3.87373	-3	4.64848	-3	5.42322	-3	6.19797	-3	6.97272	-3	7.74746	-3	8.52221	-3	9.29695	-3	10.0717	-3	10.8464	-3
6	-2	0.668426		2.6737	-2	3.34213	-2	4.01055	-2	4.67898	-2	5.34741	-2	6.01583	-2	6.68426	-2	7.35268	-2	8.02111	-2	8.68953	-2	9.35796	-2
6	-1	0.560022		2.24009	-1	2.80011	-1	3.36013	-1	3.92015	-1	4.48018	-1	5.0402	-1	5.60022	-1	6.16024	-1	6.72026	-1	7.28029	-1	7.84031	-1
6	0	0.456232		1.82493	0	2.28116	0	2.73739	0	3.19362	0	3.64985	0	4.10608	0	4.56232	0	5.01855	0	5.47478	0	5.93101	0	6.38724	0
6	1	0.363987		1.45595	1	1.81993	1	2.18392	1	2.54791	1	2.91189	1	3.27588	1	3.63987	1	4.00385	1	4.36784	1	4.73183	1	5.09582	1
6	2	0.289311		1.15725	2	1.44656	2	1.73587	2	2.02518	2	2.31449	2	2.6038	2	2.89311	2	3.18243	2	3.47174	2	3.76105	2	4.05036	2
6	3	0.236366		0.945465	3	1.18183	3	1.4182	3	1.65456	3	1.89093	3	2.1273	3	2.36366	3	2.60003	3	2.8364	3	3.07276	3	3.30913	3
6	4	0.206923		0.827692	4	1.03461	4	1.24154	4	1.44846	4	1.65538	4	1.86231	4	2.06923	4	2.27615	4	2.48307	4	2.69	4	2.89692	4
6	5	0.200361		0.801444	5	1.00181	5	1.20217	5	1.40253	5	1.60289	5	1.80325	5	2.00361	5	2.20397	5	2.40433	5	2.60469	5	2.80505	5
6	6	0.214129		0.856518	6	1.07065	6	1.28478	6	1.49891	6	1.71304	6	1.92717	6	2.14129	6	2.35542	6	2.56955	6	2.78368	6	2.99781	6
6	7	0.244475		0.9779	7	1.22238	7	1.46685	7	1.71133	7	1.9558	7	2.20028	7	2.44475	7	2.68923	7	2.9337	7	3.17818	7	3.42265	7
6	8	0.287209		1.14884	8	1.43604	8	1.72325	8	2.01046	8	2.29767	8	2.58488	8	2.87209	8	3.1593	8	3.44651	8	3.73371	8	4.02092	8
6	9	0.338319		1.35328	9	1.6916	9	2.02991	9	2.36823	9	2.70655	9	3.04487	9	3.38319	9	3.72151	9	4.05983	9	4.39815	9	4.73647	9
6	10	0.394345		1.57738	10	1.97172	10	2.36607	10	2.76041	10	3.15476	10	3.5491	10	3.94345	10	4.33779	10	4.73214	10	5.12648	10	5.52083	10
6	11	0.452513		1.81005	11	2.26256	11	2.71508	11	3.16759	11	3.6201	11	4.07262	11	4.52513	11	4.97764	11	5.43016	11	5.88267	11	6.33518	11
6	12	0.510714		2.04286	12	2.55357	12	3.06429	12	3.575	12	4.08571	12	4.59643	12	5.10714	12	5.61786	12	6.12857	12	6.63928	12	7.15	12
6	13	0.567396		2.26958	13	2.83698	13	3.40437	13	3.97177	13	4.53916	13	5.10656	13	5.67396	13	6.24135	13	6.80875	13	7.37614	13	7.94354	13
6	14	0.62144		2.48576	14	3.1072	14	3.72864	14	4.35008	14	4.97152	14	5.59296	14	6.2144	14	6.83584	14	7.45728	14	8.07872	14	8.70016	14
6	15	0.672063		2.68825	15	3.36032	15	4.03238	15	4.70444	15	5.3765	15	6.04857	15	6.72063	15	7.39269	15	8.06476	15	8.73682	15	9.40888	15
6	16	0.718742		2.87497	16	3.59371	16	4.31245	16	5.03119	16	5.74993	16	6.46868	16	7.18742	16	7.90616	16	8.6249	16	9.34364	16	10.0624	16
6	17	0.761163		3.04465	17	3.80582	17	4.56698	17	5.32814	17	6.08931	17	6.85047	17	7.61163	17	8.3728	17	9.13396	17	9.89512	17	10.6563	17
6	18	0.799189		3.19676	18	3.99594	18	4.79513	18	5.59432	18	6.39351	18	7.1927	18	7.99189	18	8.79108	18	9.59027	18	10.3895	18	11.1886	18
6	19	0.832826		3.3313	19	4.16413	19	4.99696	19	5.82978	19	6.66261	19	7.49543	19	8.32826	19	9.16108	19	9.99391	19	10.8267	19	11.6596	19
6	20	0.862201		3.4488	20	4.31101	20	5.17321	20	6.03541	20	6.89761	20	7.75981	20	8.62201	20	9.48421	20	10.3464	20	11.2086	20	12.0708	20
6	21	0.887535		3.55014	21	4.43767	21	5.32521	21	6.21274	21	7.10028	21	7.98781	21	8.87535	21	9.76288	21	10.6504	21	11.538	21	12.4255	21
6	22	0.909116		3.63646	22	4.54558	22	5.4547	22	6.36381	22	7.27293	22	8.18204	22	9.09116	22	10.0003	22	10.9094	22	11.8185	22	12.7276	22
6	23	0.92728		3.70912	23	4.6364	23	5.56368	23	6.49096	23	7.41824	23	8.34552	23	9.2728	23	10.2001	23	11.1274	23	12.0546	23	12.9819	23
6	24	0.942388		3.76955	24	4.71194	24	5.65433	24	6.59671	24	7.5391	24	8.48149	24	9.42388	24	10.3663	24	11.3087	24	12.251	24	13.1934	24
6	25	0.954807		3.81923	25	4.77403	25	5.72884	25	6.68365	25	7.63846	25	8.59326	25	9.54807	25	10.5029	25	11.4577	25	12.4125	25	13.3673	25
6	26	0.964899		3.85959	26	4.82449	26	5.78939	26	6.75429	26	7.71919	26	8.68409	26	9.64899	26	10.6139	26	11.5788	26	12.5437	26	13.5086	26
6	27	0.973005		3.89202	27	4.86503	27	5.83803	27	6.81104	27	7.78404	27	8.75705	27	9.73005	27	10.7031	27	11.6761	27	12.6491	27	13.6221	27
6	28	0.979445		3.91778	28	4.89722	28	5.87667	28	6.85611	28	7.83556	28	8.815	28	9.79445	28	10.7739	28	11.7533	28	12.7328	28	13.7122	28
6	29	0.984502		3.93801	29	4.92251	29	5.90701	29	6.89152	29	7.87602	29	8.86052	29	9.84502	29	10.8295	29	11.814	29	12.7985	29	13.783	29
6	30	0.988431		3.95372	30	4.94215	30	5.93058	30	6.91902	30	7.90745	30	8.89588	30	9.88431	30	10.8727	30	11.8612	30	12.8496	30	13.838	30
6	31	0.991449		3.96579	31	4.95724	31	5.94869	31	6.94014	31	7.93159	31	8.92304	31	9.91449	31	10.9059	31	11.8974	31	12.8888	31	13.8803	31
6	32	0.993742		3.97497	32	4.96871	32	5.96245	32	6.95619	32	7.94993	32	8.94367	32	9.93742	32	10.9312	32	11.9249	32	12.9186	32	13.9124	32
6	33	0.995465		3.98186	33	4.97732	33	5.97279	33	6.96825	33	7.96372	33	8.95918	33	9.95465	33	10.9501	33	11.9456	33	12.941	33	13.9365	33
6	34	0.996746		3.98698	34	4.98373	34	5.98048	34	6.97722	34	7.97397	34	8.97071	34	9.96746	34	10.9642	34	11.961	34	12.9577	34	13.9544	34
6	35	0.997688		3.99075	35	4.98844	35	5.98613	35	6.98382	35	7.98151	35	8.97919	35	9.97688	35	10.9746	35	11.9723	35	12.9699	35	13.9676	35
6	36	0.998374		3.9935	36	4.99187	36	5.99024	36	6.98862	36	7.98699	36	8.98536	36	9.98374	36	10.9821	36	11.9805	36	12.9789	36	13.9772	36
6	37	0.998867		3.99547	37	4.99434	37	5.9932	37	6.99207	37	7.99094	37	8.98981	37	9.98867	37	10.9875	37	11.9864	37	12.9853	37	13.9841	37
6	38	0.999219		3.99688	38	4.99609	38	5.99531	38	6.99453	38	7.99375	38	8.99297	38	9.99219	38	10.9914	38	11.9906	38	12.9898	38	13.9891	38
6	39	0.999467		3.99787	39	4.99733	39	5.9968	39	6.99627	39	7.99573	39	8.9952	39	9.99467	39	10.9941	39	11.9936	39	12.9931	39	13.9925	39
6	40	0.999639		3.99856	40	4.9982	40	5.99784	40	6.99748	40	7.99712	40	8.99675	40	9.99639	40	10.996	40	11.9957	40	12.9953	40	13.995	40
				3.99856		4.9982		5.99784		5.82978		5.74993		5.59296		5.67396		5.61786		5.43016		5.88267		5.52083
			xp	40		40		40		19		16		14		13		12		11		11		10

## Sheet: Dir 45°
Calculation of the sheltering effect (WEPS, new edition)								wind speed	class					relative
								class	middle (CM)	rel Q (%)	CM*rel Q			frequency *	0.0371462
Porosity(%):	0.4							4 - 5 m/s	40	0	0		protection	times of
								5 - 6 m/s	40	0	0		zone	height	arctan	alpha
a	0.0049549	c	8					6 - 7 m/s	29.5	54.0978	1595.88		1	0.888448	0.8444	48.3806
b	0.890322	d	2.6					7 - 8 m/s	17.5	42.9372	751.4		2	0.710758	0.952886	54.5964
								8 - 9 m/s	15	2.96508	44.4761		3	0.533069	1.08104	61.9393
								9 - 10 m/s	13.5	0	0		4	0.355379	1.22934	70.4358
								10 - 11 m/s	12.5	0	0		5	0.17769	1.39494	79.9243
								11 - 12 m/s	11.5	0	0		opposite 5	0.17769	1.39494	79.9243
								12 - 13 m/s	11	0	0
								13 - 14 m/s	10.5	0	0
											23.9176
ut	xp	Factor uxp		u = 4 m/s	xp	u = 5 m/s	xp	u = 6 m/s	xp	u = 7 m/s	xp	u = 8 m/s	xp	u = 9 m/s	xp	u = 10 m/s	xp	u = 11 m/s	xp	u = 12 m/s	xp	u = 13 m/s	xp	u = 14 m/s	xp
6	-6	1.03765		4.15059	-6	5.18824	-6	6.22588	-6	7.26353	-6	8.30118	-6	9.33883	-6	10.3765	-6	11.4141	-6	12.4518	-6	13.4894	-6	14.5271	-6
6	-5	0.96155		3.8462	-5	4.80775	-5	5.7693	-5	6.73085	-5	7.6924	-5	8.65395	-5	9.6155	-5	10.5771	-5	11.5386	-5	12.5002	-5	13.4617	-5
6	-4	0.873579		3.49432	-4	4.36789	-4	5.24147	-4	6.11505	-4	6.98863	-4	7.86221	-4	8.73579	-4	9.60937	-4	10.4829	-4	11.3565	-4	12.2301	-4
6	-3	0.774746		3.09898	-3	3.87373	-3	4.64848	-3	5.42322	-3	6.19797	-3	6.97272	-3	7.74746	-3	8.52221	-3	9.29695	-3	10.0717	-3	10.8464	-3
6	-2	0.668426		2.6737	-2	3.34213	-2	4.01055	-2	4.67898	-2	5.34741	-2	6.01583	-2	6.68426	-2	7.35268	-2	8.02111	-2	8.68953	-2	9.35796	-2
6	-1	0.560022		2.24009	-1	2.80011	-1	3.36013	-1	3.92015	-1	4.48018	-1	5.0402	-1	5.60022	-1	6.16024	-1	6.72026	-1	7.28029	-1	7.84031	-1
6	0	0.456232		1.82493	0	2.28116	0	2.73739	0	3.19362	0	3.64985	0	4.10608	0	4.56232	0	5.01855	0	5.47478	0	5.93101	0	6.38724	0
6	1	0.363987		1.45595	1	1.81993	1	2.18392	1	2.54791	1	2.91189	1	3.27588	1	3.63987	1	4.00385	1	4.36784	1	4.73183	1	5.09582	1
6	2	0.289311		1.15725	2	1.44656	2	1.73587	2	2.02518	2	2.31449	2	2.6038	2	2.89311	2	3.18243	2	3.47174	2	3.76105	2	4.05036	2
6	3	0.236366		0.945465	3	1.18183	3	1.4182	3	1.65456	3	1.89093	3	2.1273	3	2.36366	3	2.60003	3	2.8364	3	3.07276	3	3.30913	3
6	4	0.206923		0.827692	4	1.03461	4	1.24154	4	1.44846	4	1.65538	4	1.86231	4	2.06923	4	2.27615	4	2.48307	4	2.69	4	2.89692	4
6	5	0.200361		0.801444	5	1.00181	5	1.20217	5	1.40253	5	1.60289	5	1.80325	5	2.00361	5	2.20397	5	2.40433	5	2.60469	5	2.80505	5
6	6	0.214129		0.856518	6	1.07065	6	1.28478	6	1.49891	6	1.71304	6	1.92717	6	2.14129	6	2.35542	6	2.56955	6	2.78368	6	2.99781	6
6	7	0.244475		0.9779	7	1.22238	7	1.46685	7	1.71133	7	1.9558	7	2.20028	7	2.44475	7	2.68923	7	2.9337	7	3.17818	7	3.42265	7
6	8	0.287209		1.14884	8	1.43604	8	1.72325	8	2.01046	8	2.29767	8	2.58488	8	2.87209	8	3.1593	8	3.44651	8	3.73371	8	4.02092	8
6	9	0.338319		1.35328	9	1.6916	9	2.02991	9	2.36823	9	2.70655	9	3.04487	9	3.38319	9	3.72151	9	4.05983	9	4.39815	9	4.73647	9
6	10	0.394345		1.57738	10	1.97172	10	2.36607	10	2.76041	10	3.15476	10	3.5491	10	3.94345	10	4.33779	10	4.73214	10	5.12648	10	5.52083	10
6	11	0.452513		1.81005	11	2.26256	11	2.71508	11	3.16759	11	3.6201	11	4.07262	11	4.52513	11	4.97764	11	5.43016	11	5.88267	11	6.33518	11
6	12	0.510714		2.04286	12	2.55357	12	3.06429	12	3.575	12	4.08571	12	4.59643	12	5.10714	12	5.61786	12	6.12857	12	6.63928	12	7.15	12
6	13	0.567396		2.26958	13	2.83698	13	3.40437	13	3.97177	13	4.53916	13	5.10656	13	5.67396	13	6.24135	13	6.80875	13	7.37614	13	7.94354	13
6	14	0.62144		2.48576	14	3.1072	14	3.72864	14	4.35008	14	4.97152	14	5.59296	14	6.2144	14	6.83584	14	7.45728	14	8.07872	14	8.70016	14
6	15	0.672063		2.68825	15	3.36032	15	4.03238	15	4.70444	15	5.3765	15	6.04857	15	6.72063	15	7.39269	15	8.06476	15	8.73682	15	9.40888	15
6	16	0.718742		2.87497	16	3.59371	16	4.31245	16	5.03119	16	5.74993	16	6.46868	16	7.18742	16	7.90616	16	8.6249	16	9.34364	16	10.0624	16
6	17	0.761163		3.04465	17	3.80582	17	4.56698	17	5.32814	17	6.08931	17	6.85047	17	7.61163	17	8.3728	17	9.13396	17	9.89512	17	10.6563	17
6	18	0.799189		3.19676	18	3.99594	18	4.79513	18	5.59432	18	6.39351	18	7.1927	18	7.99189	18	8.79108	18	9.59027	18	10.3895	18	11.1886	18
6	19	0.832826		3.3313	19	4.16413	19	4.99696	19	5.82978	19	6.66261	19	7.49543	19	8.32826	19	9.16108	19	9.99391	19	10.8267	19	11.6596	19
6	20	0.862201		3.4488	20	4.31101	20	5.17321	20	6.03541	20	6.89761	20	7.75981	20	8.62201	20	9.48421	20	10.3464	20	11.2086	20	12.0708	20
6	21	0.887535		3.55014	21	4.43767	21	5.32521	21	6.21274	21	7.10028	21	7.98781	21	8.87535	21	9.76288	21	10.6504	21	11.538	21	12.4255	21
6	22	0.909116		3.63646	22	4.54558	22	5.4547	22	6.36381	22	7.27293	22	8.18204	22	9.09116	22	10.0003	22	10.9094	22	11.8185	22	12.7276	22
6	23	0.92728		3.70912	23	4.6364	23	5.56368	23	6.49096	23	7.41824	23	8.34552	23	9.2728	23	10.2001	23	11.1274	23	12.0546	23	12.9819	23
6	24	0.942388		3.76955	24	4.71194	24	5.65433	24	6.59671	24	7.5391	24	8.48149	24	9.42388	24	10.3663	24	11.3087	24	12.251	24	13.1934	24
6	25	0.954807		3.81923	25	4.77403	25	5.72884	25	6.68365	25	7.63846	25	8.59326	25	9.54807	25	10.5029	25	11.4577	25	12.4125	25	13.3673	25
6	26	0.964899		3.85959	26	4.82449	26	5.78939	26	6.75429	26	7.71919	26	8.68409	26	9.64899	26	10.6139	26	11.5788	26	12.5437	26	13.5086	26
6	27	0.973005		3.89202	27	4.86503	27	5.83803	27	6.81104	27	7.78404	27	8.75705	27	9.73005	27	10.7031	27	11.6761	27	12.6491	27	13.6221	27
6	28	0.979445		3.91778	28	4.89722	28	5.87667	28	6.85611	28	7.83556	28	8.815	28	9.79445	28	10.7739	28	11.7533	28	12.7328	28	13.7122	28
6	29	0.984502		3.93801	29	4.92251	29	5.90701	29	6.89152	29	7.87602	29	8.86052	29	9.84502	29	10.8295	29	11.814	29	12.7985	29	13.783	29
6	30	0.988431		3.95372	30	4.94215	30	5.93058	30	6.91902	30	7.90745	30	8.89588	30	9.88431	30	10.8727	30	11.8612	30	12.8496	30	13.838	30
6	31	0.991449		3.96579	31	4.95724	31	5.94869	31	6.94014	31	7.93159	31	8.92304	31	9.91449	31	10.9059	31	11.8974	31	12.8888	31	13.8803	31
6	32	0.993742		3.97497	32	4.96871	32	5.96245	32	6.95619	32	7.94993	32	8.94367	32	9.93742	32	10.9312	32	11.9249	32	12.9186	32	13.9124	32
6	33	0.995465		3.98186	33	4.97732	33	5.97279	33	6.96825	33	7.96372	33	8.95918	33	9.95465	33	10.9501	33	11.9456	33	12.941	33	13.9365	33
6	34	0.996746		3.98698	34	4.98373	34	5.98048	34	6.97722	34	7.97397	34	8.97071	34	9.96746	34	10.9642	34	11.961	34	12.9577	34	13.9544	34
6	35	0.997688		3.99075	35	4.98844	35	5.98613	35	6.98382	35	7.98151	35	8.97919	35	9.97688	35	10.9746	35	11.9723	35	12.9699	35	13.9676	35
6	36	0.998374		3.9935	36	4.99187	36	5.99024	36	6.98862	36	7.98699	36	8.98536	36	9.98374	36	10.9821	36	11.9805	36	12.9789	36	13.9772	36
6	37	0.998867		3.99547	37	4.99434	37	5.9932	37	6.99207	37	7.99094	37	8.98981	37	9.98867	37	10.9875	37	11.9864	37	12.9853	37	13.9841	37
6	38	0.999219		3.99688	38	4.99609	38	5.99531	38	6.99453	38	7.99375	38	8.99297	38	9.99219	38	10.9914	38	11.9906	38	12.9898	38	13.9891	38
6	39	0.999467		3.99787	39	4.99733	39	5.9968	39	6.99627	39	7.99573	39	8.9952	39	9.99467	39	10.9941	39	11.9936	39	12.9931	39	13.9925	39
6	40	0.999639		3.99856	40	4.9982	40	5.99784	40	6.99748	40	7.99712	40	8.99675	40	9.99639	40	10.996	40	11.9957	40	12.9953	40	13.995	40
				3.99856		4.9982		5.99784		5.82978		5.74993		5.59296		5.67396		5.61786		5.43016		5.88267		5.52083
			xp	40		40		40		19		16		14		13		12		11		11		10

## Sheet: Dir 67.5°
Calculation of the sheltering effect (WEPS, new edition)								wind speed	class					relative
								class	middle (CM)	rel Q (%)	CM*rel Q			frequency *	0.0709417
Porosity(%):	0.4							4 - 5 m/s	40	0	0		protection	times of
								5 - 6 m/s	40	0	0		zone	height	arctan	alpha
a	0.0049549	c	8					6 - 7 m/s	29.5	34.137	1007.04		1	1.47702	0.59515	34.0996
b	0.890322	d	2.6					7 - 8 m/s	17.5	34.8118	609.206		2	1.18161	0.702342	40.2413
								8 - 9 m/s	15	31.0512	465.768		3	0.88621	0.845652	48.4523
								9 - 10 m/s	13.5	0	0		4	0.590807	1.03716	59.4251
								10 - 11 m/s	12.5	0	0		5	0.295403	1.28356	73.5427
								11 - 12 m/s	11.5	0	0		opposite 5	0.295403	1.28356	73.5427
								12 - 13 m/s	11	0	0
								13 - 14 m/s	10.5	0	0
											20.8202
ut	xp	Factor uxp		u = 4 m/s	xp	u = 5 m/s	xp	u = 6 m/s	xp	u = 7 m/s	xp	u = 8 m/s	xp	u = 9 m/s	xp	u = 10 m/s	xp	u = 11 m/s	xp	u = 12 m/s	xp	u = 13 m/s	xp	u = 14 m/s	xp
6	-6	1.03765		4.15059	-6	5.18824	-6	6.22588	-6	7.26353	-6	8.30118	-6	9.33883	-6	10.3765	-6	11.4141	-6	12.4518	-6	13.4894	-6	14.5271	-6
6	-5	0.96155		3.8462	-5	4.80775	-5	5.7693	-5	6.73085	-5	7.6924	-5	8.65395	-5	9.6155	-5	10.5771	-5	11.5386	-5	12.5002	-5	13.4617	-5
6	-4	0.873579		3.49432	-4	4.36789	-4	5.24147	-4	6.11505	-4	6.98863	-4	7.86221	-4	8.73579	-4	9.60937	-4	10.4829	-4	11.3565	-4	12.2301	-4
6	-3	0.774746		3.09898	-3	3.87373	-3	4.64848	-3	5.42322	-3	6.19797	-3	6.97272	-3	7.74746	-3	8.52221	-3	9.29695	-3	10.0717	-3	10.8464	-3
6	-2	0.668426		2.6737	-2	3.34213	-2	4.01055	-2	4.67898	-2	5.34741	-2	6.01583	-2	6.68426	-2	7.35268	-2	8.02111	-2	8.68953	-2	9.35796	-2
6	-1	0.560022		2.24009	-1	2.80011	-1	3.36013	-1	3.92015	-1	4.48018	-1	5.0402	-1	5.60022	-1	6.16024	-1	6.72026	-1	7.28029	-1	7.84031	-1
6	0	0.456232		1.82493	0	2.28116	0	2.73739	0	3.19362	0	3.64985	0	4.10608	0	4.56232	0	5.01855	0	5.47478	0	5.93101	0	6.38724	0
6	1	0.363987		1.45595	1	1.81993	1	2.18392	1	2.54791	1	2.91189	1	3.27588	1	3.63987	1	4.00385	1	4.36784	1	4.73183	1	5.09582	1
6	2	0.289311		1.15725	2	1.44656	2	1.73587	2	2.02518	2	2.31449	2	2.6038	2	2.89311	2	3.18243	2	3.47174	2	3.76105	2	4.05036	2
6	3	0.236366		0.945465	3	1.18183	3	1.4182	3	1.65456	3	1.89093	3	2.1273	3	2.36366	3	2.60003	3	2.8364	3	3.07276	3	3.30913	3
6	4	0.206923		0.827692	4	1.03461	4	1.24154	4	1.44846	4	1.65538	4	1.86231	4	2.06923	4	2.27615	4	2.48307	4	2.69	4	2.89692	4
6	5	0.200361		0.801444	5	1.00181	5	1.20217	5	1.40253	5	1.60289	5	1.80325	5	2.00361	5	2.20397	5	2.40433	5	2.60469	5	2.80505	5
6	6	0.214129		0.856518	6	1.07065	6	1.28478	6	1.49891	6	1.71304	6	1.92717	6	2.14129	6	2.35542	6	2.56955	6	2.78368	6	2.99781	6
6	7	0.244475		0.9779	7	1.22238	7	1.46685	7	1.71133	7	1.9558	7	2.20028	7	2.44475	7	2.68923	7	2.9337	7	3.17818	7	3.42265	7
6	8	0.287209		1.14884	8	1.43604	8	1.72325	8	2.01046	8	2.29767	8	2.58488	8	2.87209	8	3.1593	8	3.44651	8	3.73371	8	4.02092	8
6	9	0.338319		1.35328	9	1.6916	9	2.02991	9	2.36823	9	2.70655	9	3.04487	9	3.38319	9	3.72151	9	4.05983	9	4.39815	9	4.73647	9
6	10	0.394345		1.57738	10	1.97172	10	2.36607	10	2.76041	10	3.15476	10	3.5491	10	3.94345	10	4.33779	10	4.73214	10	5.12648	10	5.52083	10
6	11	0.452513		1.81005	11	2.26256	11	2.71508	11	3.16759	11	3.6201	11	4.07262	11	4.52513	11	4.97764	11	5.43016	11	5.88267	11	6.33518	11
6	12	0.510714		2.04286	12	2.55357	12	3.06429	12	3.575	12	4.08571	12	4.59643	12	5.10714	12	5.61786	12	6.12857	12	6.63928	12	7.15	12
6	13	0.567396		2.26958	13	2.83698	13	3.40437	13	3.97177	13	4.53916	13	5.10656	13	5.67396	13	6.24135	13	6.80875	13	7.37614	13	7.94354	13
6	14	0.62144		2.48576	14	3.1072	14	3.72864	14	4.35008	14	4.97152	14	5.59296	14	6.2144	14	6.83584	14	7.45728	14	8.07872	14	8.70016	14
6	15	0.672063		2.68825	15	3.36032	15	4.03238	15	4.70444	15	5.3765	15	6.04857	15	6.72063	15	7.39269	15	8.06476	15	8.73682	15	9.40888	15
6	16	0.718742		2.87497	16	3.59371	16	4.31245	16	5.03119	16	5.74993	16	6.46868	16	7.18742	16	7.90616	16	8.6249	16	9.34364	16	10.0624	16
6	17	0.761163		3.04465	17	3.80582	17	4.56698	17	5.32814	17	6.08931	17	6.85047	17	7.61163	17	8.3728	17	9.13396	17	9.89512	17	10.6563	17
6	18	0.799189		3.19676	18	3.99594	18	4.79513	18	5.59432	18	6.39351	18	7.1927	18	7.99189	18	8.79108	18	9.59027	18	10.3895	18	11.1886	18
6	19	0.832826		3.3313	19	4.16413	19	4.99696	19	5.82978	19	6.66261	19	7.49543	19	8.32826	19	9.16108	19	9.99391	19	10.8267	19	11.6596	19
6	20	0.862201		3.4488	20	4.31101	20	5.17321	20	6.03541	20	6.89761	20	7.75981	20	8.62201	20	9.48421	20	10.3464	20	11.2086	20	12.0708	20
6	21	0.887535		3.55014	21	4.43767	21	5.32521	21	6.21274	21	7.10028	21	7.98781	21	8.87535	21	9.76288	21	10.6504	21	11.538	21	12.4255	21
6	22	0.909116		3.63646	22	4.54558	22	5.4547	22	6.36381	22	7.27293	22	8.18204	22	9.09116	22	10.0003	22	10.9094	22	11.8185	22	12.7276	22
6	23	0.92728		3.70912	23	4.6364	23	5.56368	23	6.49096	23	7.41824	23	8.34552	23	9.2728	23	10.2001	23	11.1274	23	12.0546	23	12.9819	23
6	24	0.942388		3.76955	24	4.71194	24	5.65433	24	6.59671	24	7.5391	24	8.48149	24	9.42388	24	10.3663	24	11.3087	24	12.251	24	13.1934	24
6	25	0.954807		3.81923	25	4.77403	25	5.72884	25	6.68365	25	7.63846	25	8.59326	25	9.54807	25	10.5029	25	11.4577	25	12.4125	25	13.3673	25
6	26	0.964899		3.85959	26	4.82449	26	5.78939	26	6.75429	26	7.71919	26	8.68409	26	9.64899	26	10.6139	26	11.5788	26	12.5437	26	13.5086	26
6	27	0.973005		3.89202	27	4.86503	27	5.83803	27	6.81104	27	7.78404	27	8.75705	27	9.73005	27	10.7031	27	11.6761	27	12.6491	27	13.6221	27
6	28	0.979445		3.91778	28	4.89722	28	5.87667	28	6.85611	28	7.83556	28	8.815	28	9.79445	28	10.7739	28	11.7533	28	12.7328	28	13.7122	28
6	29	0.984502		3.93801	29	4.92251	29	5.90701	29	6.89152	29	7.87602	29	8.86052	29	9.84502	29	10.8295	29	11.814	29	12.7985	29	13.783	29
6	30	0.988431		3.95372	30	4.94215	30	5.93058	30	6.91902	30	7.90745	30	8.89588	30	9.88431	30	10.8727	30	11.8612	30	12.8496	30	13.838	30
6	31	0.991449		3.96579	31	4.95724	31	5.94869	31	6.94014	31	7.93159	31	8.92304	31	9.91449	31	10.9059	31	11.8974	31	12.8888	31	13.8803	31
6	32	0.993742		3.97497	32	4.96871	32	5.96245	32	6.95619	32	7.94993	32	8.94367	32	9.93742	32	10.9312	32	11.9249	32	12.9186	32	13.9124	32
6	33	0.995465		3.98186	33	4.97732	33	5.97279	33	6.96825	33	7.96372	33	8.95918	33	9.95465	33	10.9501	33	11.9456	33	12.941	33	13.9365	33
6	34	0.996746		3.98698	34	4.98373	34	5.98048	34	6.97722	34	7.97397	34	8.97071	34	9.96746	34	10.9642	34	11.961	34	12.9577	34	13.9544	34
6	35	0.997688		3.99075	35	4.98844	35	5.98613	35	6.98382	35	7.98151	35	8.97919	35	9.97688	35	10.9746	35	11.9723	35	12.9699	35	13.9676	35
6	36	0.998374		3.9935	36	4.99187	36	5.99024	36	6.98862	36	7.98699	36	8.98536	36	9.98374	36	10.9821	36	11.9805	36	12.9789	36	13.9772	36
6	37	0.998867		3.99547	37	4.99434	37	5.9932	37	6.99207	37	7.99094	37	8.98981	37	9.98867	37	10.9875	37	11.9864	37	12.9853	37	13.9841	37
6	38	0.999219		3.99688	38	4.99609	38	5.99531	38	6.99453	38	7.99375	38	8.99297	38	9.99219	38	10.9914	38	11.9906	38	12.9898	38	13.9891	38
6	39	0.999467		3.99787	39	4.99733	39	5.9968	39	6.99627	39	7.99573	39	8.9952	39	9.99467	39	10.9941	39	11.9936	39	12.9931	39	13.9925	39
6	40	0.999639		3.99856	40	4.9982	40	5.99784	40	6.99748	40	7.99712	40	8.99675	40	9.99639	40	10.996	40	11.9957	40	12.9953	40	13.995	40
				3.99856		4.9982		5.99784		5.82978		5.74993		5.59296		5.67396		5.61786		5.43016		5.88267		5.52083
			xp	40		40		40		19		16		14		13		12		11		11		10

## Sheet: Dir 90°
Calculation of the sheltering effect (WEPS, new edition)								wind speed	class					relative
								class	middle (CM)	rel Q (%)	CM*rel Q			frequency *	0.0508078
Porosity(%):	0.4							4 - 5 m/s	40	0	0		protection	times of
								5 - 6 m/s	40	0	0		zone	height	arctan	alpha
a	0.0049549	c	8					6 - 7 m/s	29.5	41.9179	1236.58		1	1.11424	0.731416	41.9071
b	0.890322	d	2.6					7 - 8 m/s	17.5	37.1302	649.778		2	0.891393	0.842757	48.2864
								8 - 9 m/s	15	15.8972	238.458		3	0.668545	0.981495	56.2355
								9 - 10 m/s	13.5	5.05471	68.2386		4	0.445697	1.15153	65.9776
								10 - 11 m/s	12.5	0	0		5	0.222848	1.35153	77.437
								11 - 12 m/s	11.5	0	0		opposite 5	0.222848	1.35153	77.437
								12 - 13 m/s	11	0	0
								13 - 14 m/s	10.5	0	0
											21.9305
ut	xp	Factor uxp		u = 4 m/s	xp	u = 5 m/s	xp	u = 6 m/s	xp	u = 7 m/s	xp	u = 8 m/s	xp	u = 9 m/s	xp	u = 10 m/s	xp	u = 11 m/s	xp	u = 12 m/s	xp	u = 13 m/s	xp	u = 14 m/s	xp
6	-6	1.03765		4.15059	-6	5.18824	-6	6.22588	-6	7.26353	-6	8.30118	-6	9.33883	-6	10.3765	-6	11.4141	-6	12.4518	-6	13.4894	-6	14.5271	-6
6	-5	0.96155		3.8462	-5	4.80775	-5	5.7693	-5	6.73085	-5	7.6924	-5	8.65395	-5	9.6155	-5	10.5771	-5	11.5386	-5	12.5002	-5	13.4617	-5
6	-4	0.873579		3.49432	-4	4.36789	-4	5.24147	-4	6.11505	-4	6.98863	-4	7.86221	-4	8.73579	-4	9.60937	-4	10.4829	-4	11.3565	-4	12.2301	-4
6	-3	0.774746		3.09898	-3	3.87373	-3	4.64848	-3	5.42322	-3	6.19797	-3	6.97272	-3	7.74746	-3	8.52221	-3	9.29695	-3	10.0717	-3	10.8464	-3
6	-2	0.668426		2.6737	-2	3.34213	-2	4.01055	-2	4.67898	-2	5.34741	-2	6.01583	-2	6.68426	-2	7.35268	-2	8.02111	-2	8.68953	-2	9.35796	-2
6	-1	0.560022		2.24009	-1	2.80011	-1	3.36013	-1	3.92015	-1	4.48018	-1	5.0402	-1	5.60022	-1	6.16024	-1	6.72026	-1	7.28029	-1	7.84031	-1
6	0	0.456232		1.82493	0	2.28116	0	2.73739	0	3.19362	0	3.64985	0	4.10608	0	4.56232	0	5.01855	0	5.47478	0	5.93101	0	6.38724	0
6	1	0.363987		1.45595	1	1.81993	1	2.18392	1	2.54791	1	2.91189	1	3.27588	1	3.63987	1	4.00385	1	4.36784	1	4.73183	1	5.09582	1
6	2	0.289311		1.15725	2	1.44656	2	1.73587	2	2.02518	2	2.31449	2	2.6038	2	2.89311	2	3.18243	2	3.47174	2	3.76105	2	4.05036	2
6	3	0.236366		0.945465	3	1.18183	3	1.4182	3	1.65456	3	1.89093	3	2.1273	3	2.36366	3	2.60003	3	2.8364	3	3.07276	3	3.30913	3
6	4	0.206923		0.827692	4	1.03461	4	1.24154	4	1.44846	4	1.65538	4	1.86231	4	2.06923	4	2.27615	4	2.48307	4	2.69	4	2.89692	4
6	5	0.200361		0.801444	5	1.00181	5	1.20217	5	1.40253	5	1.60289	5	1.80325	5	2.00361	5	2.20397	5	2.40433	5	2.60469	5	2.80505	5
6	6	0.214129		0.856518	6	1.07065	6	1.28478	6	1.49891	6	1.71304	6	1.92717	6	2.14129	6	2.35542	6	2.56955	6	2.78368	6	2.99781	6
6	7	0.244475		0.9779	7	1.22238	7	1.46685	7	1.71133	7	1.9558	7	2.20028	7	2.44475	7	2.68923	7	2.9337	7	3.17818	7	3.42265	7
6	8	0.287209		1.14884	8	1.43604	8	1.72325	8	2.01046	8	2.29767	8	2.58488	8	2.87209	8	3.1593	8	3.44651	8	3.73371	8	4.02092	8
6	9	0.338319		1.35328	9	1.6916	9	2.02991	9	2.36823	9	2.70655	9	3.04487	9	3.38319	9	3.72151	9	4.05983	9	4.39815	9	4.73647	9
6	10	0.394345		1.57738	10	1.97172	10	2.36607	10	2.76041	10	3.15476	10	3.5491	10	3.94345	10	4.33779	10	4.73214	10	5.12648	10	5.52083	10
6	11	0.452513		1.81005	11	2.26256	11	2.71508	11	3.16759	11	3.6201	11	4.07262	11	4.52513	11	4.97764	11	5.43016	11	5.88267	11	6.33518	11
6	12	0.510714		2.04286	12	2.55357	12	3.06429	12	3.575	12	4.08571	12	4.59643	12	5.10714	12	5.61786	12	6.12857	12	6.63928	12	7.15	12
6	13	0.567396		2.26958	13	2.83698	13	3.40437	13	3.97177	13	4.53916	13	5.10656	13	5.67396	13	6.24135	13	6.80875	13	7.37614	13	7.94354	13
6	14	0.62144		2.48576	14	3.1072	14	3.72864	14	4.35008	14	4.97152	14	5.59296	14	6.2144	14	6.83584	14	7.45728	14	8.07872	14	8.70016	14
6	15	0.672063		2.68825	15	3.36032	15	4.03238	15	4.70444	15	5.3765	15	6.04857	15	6.72063	15	7.39269	15	8.06476	15	8.73682	15	9.40888	15
6	16	0.718742		2.87497	16	3.59371	16	4.31245	16	5.03119	16	5.74993	16	6.46868	16	7.18742	16	7.90616	16	8.6249	16	9.34364	16	10.0624	16
6	17	0.761163		3.04465	17	3.80582	17	4.56698	17	5.32814	17	6.08931	17	6.85047	17	7.61163	17	8.3728	17	9.13396	17	9.89512	17	10.6563	17
6	18	0.799189		3.19676	18	3.99594	18	4.79513	18	5.59432	18	6.39351	18	7.1927	18	7.99189	18	8.79108	18	9.59027	18	10.3895	18	11.1886	18
6	19	0.832826		3.3313	19	4.16413	19	4.99696	19	5.82978	19	6.66261	19	7.49543	19	8.32826	19	9.16108	19	9.99391	19	10.8267	19	11.6596	19
6	20	0.862201		3.4488	20	4.31101	20	5.17321	20	6.03541	20	6.89761	20	7.75981	20	8.62201	20	9.48421	20	10.3464	20	11.2086	20	12.0708	20
6	21	0.887535		3.55014	21	4.43767	21	5.32521	21	6.21274	21	7.10028	21	7.98781	21	8.87535	21	9.76288	21	10.6504	21	11.538	21	12.4255	21
6	22	0.909116		3.63646	22	4.54558	22	5.4547	22	6.36381	22	7.27293	22	8.18204	22	9.09116	22	10.0003	22	10.9094	22	11.8185	22	12.7276	22
6	23	0.92728		3.70912	23	4.6364	23	5.56368	23	6.49096	23	7.41824	23	8.34552	23	9.2728	23	10.2001	23	11.1274	23	12.0546	23	12.9819	23
6	24	0.942388		3.76955	24	4.71194	24	5.65433	24	6.59671	24	7.5391	24	8.48149	24	9.42388	24	10.3663	24	11.3087	24	12.251	24	13.1934	24
6	25	0.954807		3.81923	25	4.77403	25	5.72884	25	6.68365	25	7.63846	25	8.59326	25	9.54807	25	10.5029	25	11.4577	25	12.4125	25	13.3673	25
6	26	0.964899		3.85959	26	4.82449	26	5.78939	26	6.75429	26	7.71919	26	8.68409	26	9.64899	26	10.6139	26	11.5788	26	12.5437	26	13.5086	26
6	27	0.973005		3.89202	27	4.86503	27	5.83803	27	6.81104	27	7.78404	27	8.75705	27	9.73005	27	10.7031	27	11.6761	27	12.6491	27	13.6221	27
6	28	0.979445		3.91778	28	4.89722	28	5.87667	28	6.85611	28	7.83556	28	8.815	28	9.79445	28	10.7739	28	11.7533	28	12.7328	28	13.7122	28
6	29	0.984502		3.93801	29	4.92251	29	5.90701	29	6.89152	29	7.87602	29	8.86052	29	9.84502	29	10.8295	29	11.814	29	12.7985	29	13.783	29
6	30	0.988431		3.95372	30	4.94215	30	5.93058	30	6.91902	30	7.90745	30	8.89588	30	9.88431	30	10.8727	30	11.8612	30	12.8496	30	13.838	30
6	31	0.991449		3.96579	31	4.95724	31	5.94869	31	6.94014	31	7.93159	31	8.92304	31	9.91449	31	10.9059	31	11.8974	31	12.8888	31	13.8803	31
6	32	0.993742		3.97497	32	4.96871	32	5.96245	32	6.95619	32	7.94993	32	8.94367	32	9.93742	32	10.9312	32	11.9249	32	12.9186	32	13.9124	32
6	33	0.995465		3.98186	33	4.97732	33	5.97279	33	6.96825	33	7.96372	33	8.95918	33	9.95465	33	10.9501	33	11.9456	33	12.941	33	13.9365	33
6	34	0.996746		3.98698	34	4.98373	34	5.98048	34	6.97722	34	7.97397	34	8.97071	34	9.96746	34	10.9642	34	11.961	34	12.9577	34	13.9544	34
6	35	0.997688		3.99075	35	4.98844	35	5.98613	35	6.98382	35	7.98151	35	8.97919	35	9.97688	35	10.9746	35	11.9723	35	12.9699	35	13.9676	35
6	36	0.998374		3.9935	36	4.99187	36	5.99024	36	6.98862	36	7.98699	36	8.98536	36	9.98374	36	10.9821	36	11.9805	36	12.9789	36	13.9772	36
6	37	0.998867		3.99547	37	4.99434	37	5.9932	37	6.99207	37	7.99094	37	8.98981	37	9.98867	37	10.9875	37	11.9864	37	12.9853	37	13.9841	37
6	38	0.999219		3.99688	38	4.99609	38	5.99531	38	6.99453	38	7.99375	38	8.99297	38	9.99219	38	10.9914	38	11.9906	38	12.9898	38	13.9891	38
6	39	0.999467		3.99787	39	4.99733	39	5.9968	39	6.99627	39	7.99573	39	8.9952	39	9.99467	39	10.9941	39	11.9936	39	12.9931	39	13.9925	39
6	40	0.999639		3.99856	40	4.9982	40	5.99784	40	6.99748	40	7.99712	40	8.99675	40	9.99639	40	10.996	40	11.9957	40	12.9953	40	13.995	40
				3.99856		4.9982		5.99784		5.82978		5.74993		5.59296		5.67396		5.61786		5.43016		5.88267		5.52083
			xp	40		40		40		19		16		14		13		12		11		11		10

## Sheet: Dir 112.5°
Calculation of the sheltering effect (WEPS, new edition)								wind speed	class					relative
								class	middle (CM)	rel Q (%)	CM*rel Q			frequency *	0.0424421
Porosity(%):	0.4							4 - 5 m/s	40	0	0		protection	times of
								5 - 6 m/s	40	0	0		zone	height	arctan	alpha
a	0.0049549	c	8					6 - 7 m/s	29.5	36.4211	1074.42		1	0.90676	0.834259	47.7995
b	0.890322	d	2.6					7 - 8 m/s	17.5	46.0652	806.14		2	0.725408	0.943221	54.0426
								8 - 9 m/s	15	12.9755	194.632		3	0.544056	1.07253	61.4513
								9 - 10 m/s	13.5	4.53827	61.2667		4	0.362704	1.22285	70.0641
								10 - 11 m/s	12.5	0	0		5	0.181352	1.39139	79.721
								11 - 12 m/s	11.5	0	0		opposite 5	0.181352	1.39139	79.721
								12 - 13 m/s	11	0	0
								13 - 14 m/s	10.5	0	0
											21.3646
ut	xp	Factor uxp		u = 4 m/s	xp	u = 5 m/s	xp	u = 6 m/s	xp	u = 7 m/s	xp	u = 8 m/s	xp	u = 9 m/s	xp	u = 10 m/s	xp	u = 11 m/s	xp	u = 12 m/s	xp	u = 13 m/s	xp	u = 14 m/s	xp
6	-6	1.03765		4.15059	-6	5.18824	-6	6.22588	-6	7.26353	-6	8.30118	-6	9.33883	-6	10.3765	-6	11.4141	-6	12.4518	-6	13.4894	-6	14.5271	-6
6	-5	0.96155		3.8462	-5	4.80775	-5	5.7693	-5	6.73085	-5	7.6924	-5	8.65395	-5	9.6155	-5	10.5771	-5	11.5386	-5	12.5002	-5	13.4617	-5
6	-4	0.873579		3.49432	-4	4.36789	-4	5.24147	-4	6.11505	-4	6.98863	-4	7.86221	-4	8.73579	-4	9.60937	-4	10.4829	-4	11.3565	-4	12.2301	-4
6	-3	0.774746		3.09898	-3	3.87373	-3	4.64848	-3	5.42322	-3	6.19797	-3	6.97272	-3	7.74746	-3	8.52221	-3	9.29695	-3	10.0717	-3	10.8464	-3
6	-2	0.668426		2.6737	-2	3.34213	-2	4.01055	-2	4.67898	-2	5.34741	-2	6.01583	-2	6.68426	-2	7.35268	-2	8.02111	-2	8.68953	-2	9.35796	-2
6	-1	0.560022		2.24009	-1	2.80011	-1	3.36013	-1	3.92015	-1	4.48018	-1	5.0402	-1	5.60022	-1	6.16024	-1	6.72026	-1	7.28029	-1	7.84031	-1
6	0	0.456232		1.82493	0	2.28116	0	2.73739	0	3.19362	0	3.64985	0	4.10608	0	4.56232	0	5.01855	0	5.47478	0	5.93101	0	6.38724	0
6	1	0.363987		1.45595	1	1.81993	1	2.18392	1	2.54791	1	2.91189	1	3.27588	1	3.63987	1	4.00385	1	4.36784	1	4.73183	1	5.09582	1
6	2	0.289311		1.15725	2	1.44656	2	1.73587	2	2.02518	2	2.31449	2	2.6038	2	2.89311	2	3.18243	2	3.47174	2	3.76105	2	4.05036	2
6	3	0.236366		0.945465	3	1.18183	3	1.4182	3	1.65456	3	1.89093	3	2.1273	3	2.36366	3	2.60003	3	2.8364	3	3.07276	3	3.30913	3
6	4	0.206923		0.827692	4	1.03461	4	1.24154	4	1.44846	4	1.65538	4	1.86231	4	2.06923	4	2.27615	4	2.48307	4	2.69	4	2.89692	4
6	5	0.200361		0.801444	5	1.00181	5	1.20217	5	1.40253	5	1.60289	5	1.80325	5	2.00361	5	2.20397	5	2.40433	5	2.60469	5	2.80505	5
6	6	0.214129		0.856518	6	1.07065	6	1.28478	6	1.49891	6	1.71304	6	1.92717	6	2.14129	6	2.35542	6	2.56955	6	2.78368	6	2.99781	6
6	7	0.244475		0.9779	7	1.22238	7	1.46685	7	1.71133	7	1.9558	7	2.20028	7	2.44475	7	2.68923	7	2.9337	7	3.17818	7	3.42265	7
6	8	0.287209		1.14884	8	1.43604	8	1.72325	8	2.01046	8	2.29767	8	2.58488	8	2.87209	8	3.1593	8	3.44651	8	3.73371	8	4.02092	8
6	9	0.338319		1.35328	9	1.6916	9	2.02991	9	2.36823	9	2.70655	9	3.04487	9	3.38319	9	3.72151	9	4.05983	9	4.39815	9	4.73647	9
6	10	0.394345		1.57738	10	1.97172	10	2.36607	10	2.76041	10	3.15476	10	3.5491	10	3.94345	10	4.33779	10	4.73214	10	5.12648	10	5.52083	10
6	11	0.452513		1.81005	11	2.26256	11	2.71508	11	3.16759	11	3.6201	11	4.07262	11	4.52513	11	4.97764	11	5.43016	11	5.88267	11	6.33518	11
6	12	0.510714		2.04286	12	2.55357	12	3.06429	12	3.575	12	4.08571	12	4.59643	12	5.10714	12	5.61786	12	6.12857	12	6.63928	12	7.15	12
6	13	0.567396		2.26958	13	2.83698	13	3.40437	13	3.97177	13	4.53916	13	5.10656	13	5.67396	13	6.24135	13	6.80875	13	7.37614	13	7.94354	13
6	14	0.62144		2.48576	14	3.1072	14	3.72864	14	4.35008	14	4.97152	14	5.59296	14	6.2144	14	6.83584	14	7.45728	14	8.07872	14	8.70016	14
6	15	0.672063		2.68825	15	3.36032	15	4.03238	15	4.70444	15	5.3765	15	6.04857	15	6.72063	15	7.39269	15	8.06476	15	8.73682	15	9.40888	15
6	16	0.718742		2.87497	16	3.59371	16	4.31245	16	5.03119	16	5.74993	16	6.46868	16	7.18742	16	7.90616	16	8.6249	16	9.34364	16	10.0624	16
6	17	0.761163		3.04465	17	3.80582	17	4.56698	17	5.32814	17	6.08931	17	6.85047	17	7.61163	17	8.3728	17	9.13396	17	9.89512	17	10.6563	17
6	18	0.799189		3.19676	18	3.99594	18	4.79513	18	5.59432	18	6.39351	18	7.1927	18	7.99189	18	8.79108	18	9.59027	18	10.3895	18	11.1886	18
6	19	0.832826		3.3313	19	4.16413	19	4.99696	19	5.82978	19	6.66261	19	7.49543	19	8.32826	19	9.16108	19	9.99391	19	10.8267	19	11.6596	19
6	20	0.862201		3.4488	20	4.31101	20	5.17321	20	6.03541	20	6.89761	20	7.75981	20	8.62201	20	9.48421	20	10.3464	20	11.2086	20	12.0708	20
6	21	0.887535		3.55014	21	4.43767	21	5.32521	21	6.21274	21	7.10028	21	7.98781	21	8.87535	21	9.76288	21	10.6504	21	11.538	21	12.4255	21
6	22	0.909116		3.63646	22	4.54558	22	5.4547	22	6.36381	22	7.27293	22	8.18204	22	9.09116	22	10.0003	22	10.9094	22	11.8185	22	12.7276	22
6	23	0.92728		3.70912	23	4.6364	23	5.56368	23	6.49096	23	7.41824	23	8.34552	23	9.2728	23	10.2001	23	11.1274	23	12.0546	23	12.9819	23
6	24	0.942388		3.76955	24	4.71194	24	5.65433	24	6.59671	24	7.5391	24	8.48149	24	9.42388	24	10.3663	24	11.3087	24	12.251	24	13.1934	24
6	25	0.954807		3.81923	25	4.77403	25	5.72884	25	6.68365	25	7.63846	25	8.59326	25	9.54807	25	10.5029	25	11.4577	25	12.4125	25	13.3673	25
6	26	0.964899		3.85959	26	4.82449	26	5.78939	26	6.75429	26	7.71919	26	8.68409	26	9.64899	26	10.6139	26	11.5788	26	12.5437	26	13.5086	26
6	27	0.973005		3.89202	27	4.86503	27	5.83803	27	6.81104	27	7.78404	27	8.75705	27	9.73005	27	10.7031	27	11.6761	27	12.6491	27	13.6221	27
6	28	0.979445		3.91778	28	4.89722	28	5.87667	28	6.85611	28	7.83556	28	8.815	28	9.79445	28	10.7739	28	11.7533	28	12.7328	28	13.7122	28
6	29	0.984502		3.93801	29	4.92251	29	5.90701	29	6.89152	29	7.87602	29	8.86052	29	9.84502	29	10.8295	29	11.814	29	12.7985	29	13.783	29
6	30	0.988431		3.95372	30	4.94215	30	5.93058	30	6.91902	30	7.90745	30	8.89588	30	9.88431	30	10.8727	30	11.8612	30	12.8496	30	13.838	30
6	31	0.991449		3.96579	31	4.95724	31	5.94869	31	6.94014	31	7.93159	31	8.92304	31	9.91449	31	10.9059	31	11.8974	31	12.8888	31	13.8803	31
6	32	0.993742		3.97497	32	4.96871	32	5.96245	32	6.95619	32	7.94993	32	8.94367	32	9.93742	32	10.9312	32	11.9249	32	12.9186	32	13.9124	32
6	33	0.995465		3.98186	33	4.97732	33	5.97279	33	6.96825	33	7.96372	33	8.95918	33	9.95465	33	10.9501	33	11.9456	33	12.941	33	13.9365	33
6	34	0.996746		3.98698	34	4.98373	34	5.98048	34	6.97722	34	7.97397	34	8.97071	34	9.96746	34	10.9642	34	11.961	34	12.9577	34	13.9544	34
6	35	0.997688		3.99075	35	4.98844	35	5.98613	35	6.98382	35	7.98151	35	8.97919	35	9.97688	35	10.9746	35	11.9723	35	12.9699	35	13.9676	35
6	36	0.998374		3.9935	36	4.99187	36	5.99024	36	6.98862	36	7.98699	36	8.98536	36	9.98374	36	10.9821	36	11.9805	36	12.9789	36	13.9772	36
6	37	0.998867		3.99547	37	4.99434	37	5.9932	37	6.99207	37	7.99094	37	8.98981	37	9.98867	37	10.9875	37	11.9864	37	12.9853	37	13.9841	37
6	38	0.999219		3.99688	38	4.99609	38	5.99531	38	6.99453	38	7.99375	38	8.99297	38	9.99219	38	10.9914	38	11.9906	38	12.9898	38	13.9891	38
6	39	0.999467		3.99787	39	4.99733	39	5.9968	39	6.99627	39	7.99573	39	8.9952	39	9.99467	39	10.9941	39	11.9936	39	12.9931	39	13.9925	39
6	40	0.999639		3.99856	40	4.9982	40	5.99784	40	6.99748	40	7.99712	40	8.99675	40	9.99639	40	10.996	40	11.9957	40	12.9953	40	13.995	40
				3.99856		4.9982		5.99784		5.82978		5.74993		5.59296		5.67396		5.61786		5.43016		5.88267		5.52083
			xp	40		40		40		19		16		14		13		12		11		11		10

## Sheet: Dir 135°
Calculation of the sheltering effect (WEPS, new edition)								wind speed	class					relative
								class	middle (CM)	rel Q (%)	CM*rel Q			frequency *	0.0757566
Porosity(%):	0.4							4 - 5 m/s	40	0	0		protection	times of
								5 - 6 m/s	40	0	0		zone	height	arctan	alpha
a	0.0049549	c	8					6 - 7 m/s	29.5	34.5179	1018.28		1	1.57951	0.564407	32.3381
b	0.890322	d	2.6					7 - 8 m/s	17.5	35.3158	618.026		2	1.26361	0.669464	38.3575
								8 - 9 m/s	15	27.6238	414.357		3	0.947709	0.812239	46.5379
								9 - 10 m/s	13.5	2.54253	34.3242		4	0.631806	1.00732	57.7151
								10 - 11 m/s	12.5	0	0		5	0.315903	1.26481	72.4685
								11 - 12 m/s	11.5	0	0		opposite 5	0.315903	1.26481	72.4685
								12 - 13 m/s	11	0	0
								13 - 14 m/s	10.5	0	0
											20.8499
ut	xp	Factor uxp		u = 4 m/s	xp	u = 5 m/s	xp	u = 6 m/s	xp	u = 7 m/s	xp	u = 8 m/s	xp	u = 9 m/s	xp	u = 10 m/s	xp	u = 11 m/s	xp	u = 12 m/s	xp	u = 13 m/s	xp	u = 14 m/s	xp
6	-6	1.03765		4.15059	-6	5.18824	-6	6.22588	-6	7.26353	-6	8.30118	-6	9.33883	-6	10.3765	-6	11.4141	-6	12.4518	-6	13.4894	-6	14.5271	-6
6	-5	0.96155		3.8462	-5	4.80775	-5	5.7693	-5	6.73085	-5	7.6924	-5	8.65395	-5	9.6155	-5	10.5771	-5	11.5386	-5	12.5002	-5	13.4617	-5
6	-4	0.873579		3.49432	-4	4.36789	-4	5.24147	-4	6.11505	-4	6.98863	-4	7.86221	-4	8.73579	-4	9.60937	-4	10.4829	-4	11.3565	-4	12.2301	-4
6	-3	0.774746		3.09898	-3	3.87373	-3	4.64848	-3	5.42322	-3	6.19797	-3	6.97272	-3	7.74746	-3	8.52221	-3	9.29695	-3	10.0717	-3	10.8464	-3
6	-2	0.668426		2.6737	-2	3.34213	-2	4.01055	-2	4.67898	-2	5.34741	-2	6.01583	-2	6.68426	-2	7.35268	-2	8.02111	-2	8.68953	-2	9.35796	-2
6	-1	0.560022		2.24009	-1	2.80011	-1	3.36013	-1	3.92015	-1	4.48018	-1	5.0402	-1	5.60022	-1	6.16024	-1	6.72026	-1	7.28029	-1	7.84031	-1
6	0	0.456232		1.82493	0	2.28116	0	2.73739	0	3.19362	0	3.64985	0	4.10608	0	4.56232	0	5.01855	0	5.47478	0	5.93101	0	6.38724	0
6	1	0.363987		1.45595	1	1.81993	1	2.18392	1	2.54791	1	2.91189	1	3.27588	1	3.63987	1	4.00385	1	4.36784	1	4.73183	1	5.09582	1
6	2	0.289311		1.15725	2	1.44656	2	1.73587	2	2.02518	2	2.31449	2	2.6038	2	2.89311	2	3.18243	2	3.47174	2	3.76105	2	4.05036	2
6	3	0.236366		0.945465	3	1.18183	3	1.4182	3	1.65456	3	1.89093	3	2.1273	3	2.36366	3	2.60003	3	2.8364	3	3.07276	3	3.30913	3
6	4	0.206923		0.827692	4	1.03461	4	1.24154	4	1.44846	4	1.65538	4	1.86231	4	2.06923	4	2.27615	4	2.48307	4	2.69	4	2.89692	4
6	5	0.200361		0.801444	5	1.00181	5	1.20217	5	1.40253	5	1.60289	5	1.80325	5	2.00361	5	2.20397	5	2.40433	5	2.60469	5	2.80505	5
6	6	0.214129		0.856518	6	1.07065	6	1.28478	6	1.49891	6	1.71304	6	1.92717	6	2.14129	6	2.35542	6	2.56955	6	2.78368	6	2.99781	6
6	7	0.244475		0.9779	7	1.22238	7	1.46685	7	1.71133	7	1.9558	7	2.20028	7	2.44475	7	2.68923	7	2.9337	7	3.17818	7	3.42265	7
6	8	0.287209		1.14884	8	1.43604	8	1.72325	8	2.01046	8	2.29767	8	2.58488	8	2.87209	8	3.1593	8	3.44651	8	3.73371	8	4.02092	8
6	9	0.338319		1.35328	9	1.6916	9	2.02991	9	2.36823	9	2.70655	9	3.04487	9	3.38319	9	3.72151	9	4.05983	9	4.39815	9	4.73647	9
6	10	0.394345		1.57738	10	1.97172	10	2.36607	10	2.76041	10	3.15476	10	3.5491	10	3.94345	10	4.33779	10	4.73214	10	5.12648	10	5.52083	10
6	11	0.452513		1.81005	11	2.26256	11	2.71508	11	3.16759	11	3.6201	11	4.07262	11	4.52513	11	4.97764	11	5.43016	11	5.88267	11	6.33518	11
6	12	0.510714		2.04286	12	2.55357	12	3.06429	12	3.575	12	4.08571	12	4.59643	12	5.10714	12	5.61786	12	6.12857	12	6.63928	12	7.15	12
6	13	0.567396		2.26958	13	2.83698	13	3.40437	13	3.97177	13	4.53916	13	5.10656	13	5.67396	13	6.24135	13	6.80875	13	7.37614	13	7.94354	13
6	14	0.62144		2.48576	14	3.1072	14	3.72864	14	4.35008	14	4.97152	14	5.59296	14	6.2144	14	6.83584	14	7.45728	14	8.07872	14	8.70016	14
6	15	0.672063		2.68825	15	3.36032	15	4.03238	15	4.70444	15	5.3765	15	6.04857	15	6.72063	15	7.39269	15	8.06476	15	8.73682	15	9.40888	15
6	16	0.718742		2.87497	16	3.59371	16	4.31245	16	5.03119	16	5.74993	16	6.46868	16	7.18742	16	7.90616	16	8.6249	16	9.34364	16	10.0624	16
6	17	0.761163		3.04465	17	3.80582	17	4.56698	17	5.32814	17	6.08931	17	6.85047	17	7.61163	17	8.3728	17	9.13396	17	9.89512	17	10.6563	17
6	18	0.799189		3.19676	18	3.99594	18	4.79513	18	5.59432	18	6.39351	18	7.1927	18	7.99189	18	8.79108	18	9.59027	18	10.3895	18	11.1886	18
6	19	0.832826		3.3313	19	4.16413	19	4.99696	19	5.82978	19	6.66261	19	7.49543	19	8.32826	19	9.16108	19	9.99391	19	10.8267	19	11.6596	19
6	20	0.862201		3.4488	20	4.31101	20	5.17321	20	6.03541	20	6.89761	20	7.75981	20	8.62201	20	9.48421	20	10.3464	20	11.2086	20	12.0708	20
6	21	0.887535		3.55014	21	4.43767	21	5.32521	21	6.21274	21	7.10028	21	7.98781	21	8.87535	21	9.76288	21	10.6504	21	11.538	21	12.4255	21
6	22	0.909116		3.63646	22	4.54558	22	5.4547	22	6.36381	22	7.27293	22	8.18204	22	9.09116	22	10.0003	22	10.9094	22	11.8185	22	12.7276	22
6	23	0.92728		3.70912	23	4.6364	23	5.56368	23	6.49096	23	7.41824	23	8.34552	23	9.2728	23	10.2001	23	11.1274	23	12.0546	23	12.9819	23
6	24	0.942388		3.76955	24	4.71194	24	5.65433	24	6.59671	24	7.5391	24	8.48149	24	9.42388	24	10.3663	24	11.3087	24	12.251	24	13.1934	24
6	25	0.954807		3.81923	25	4.77403	25	5.72884	25	6.68365	25	7.63846	25	8.59326	25	9.54807	25	10.5029	25	11.4577	25	12.4125	25	13.3673	25
6	26	0.964899		3.85959	26	4.82449	26	5.78939	26	6.75429	26	7.71919	26	8.68409	26	9.64899	26	10.6139	26	11.5788	26	12.5437	26	13.5086	26
6	27	0.973005		3.89202	27	4.86503	27	5.83803	27	6.81104	27	7.78404	27	8.75705	27	9.73005	27	10.7031	27	11.6761	27	12.6491	27	13.6221	27
6	28	0.979445		3.91778	28	4.89722	28	5.87667	28	6.85611	28	7.83556	28	8.815	28	9.79445	28	10.7739	28	11.7533	28	12.7328	28	13.7122	28
6	29	0.984502		3.93801	29	4.92251	29	5.90701	29	6.89152	29	7.87602	29	8.86052	29	9.84502	29	10.8295	29	11.814	29	12.7985	29	13.783	29
6	30	0.988431		3.95372	30	4.94215	30	5.93058	30	6.91902	30	7.90745	30	8.89588	30	9.88431	30	10.8727	30	11.8612	30	12.8496	30	13.838	30
6	31	0.991449		3.96579	31	4.95724	31	5.94869	31	6.94014	31	7.93159	31	8.92304	31	9.91449	31	10.9059	31	11.8974	31	12.8888	31	13.8803	31
6	32	0.993742		3.97497	32	4.96871	32	5.96245	32	6.95619	32	7.94993	32	8.94367	32	9.93742	32	10.9312	32	11.9249	32	12.9186	32	13.9124	32
6	33	0.995465		3.98186	33	4.97732	33	5.97279	33	6.96825	33	7.96372	33	8.95918	33	9.95465	33	10.9501	33	11.9456	33	12.941	33	13.9365	33
6	34	0.996746		3.98698	34	4.98373	34	5.98048	34	6.97722	34	7.97397	34	8.97071	34	9.96746	34	10.9642	34	11.961	34	12.9577	34	13.9544	34
6	35	0.997688		3.99075	35	4.98844	35	5.98613	35	6.98382	35	7.98151	35	8.97919	35	9.97688	35	10.9746	35	11.9723	35	12.9699	35	13.9676	35
6	36	0.998374		3.9935	36	4.99187	36	5.99024	36	6.98862	36	7.98699	36	8.98536	36	9.98374	36	10.9821	36	11.9805	36	12.9789	36	13.9772	36
6	37	0.998867		3.99547	37	4.99434	37	5.9932	37	6.99207	37	7.99094	37	8.98981	37	9.98867	37	10.9875	37	11.9864	37	12.9853	37	13.9841	37
6	38	0.999219		3.99688	38	4.99609	38	5.99531	38	6.99453	38	7.99375	38	8.99297	38	9.99219	38	10.9914	38	11.9906	38	12.9898	38	13.9891	38
6	39	0.999467		3.99787	39	4.99733	39	5.9968	39	6.99627	39	7.99573	39	8.9952	39	9.99467	39	10.9941	39	11.9936	39	12.9931	39	13.9925	39
6	40	0.999639		3.99856	40	4.9982	40	5.99784	40	6.99748	40	7.99712	40	8.99675	40	9.99639	40	10.996	40	11.9957	40	12.9953	40	13.995	40
				3.99856		4.9982		5.99784		5.82978		5.74993		5.59296		5.67396		5.61786		5.43016		5.88267		5.52083
			xp	40		40		40		19		16		14		13		12		11		11		10

## Sheet: Dir 157.5°
Calculation of the sheltering effect (WEPS, new edition)								wind speed	class					relative
								class	middle (CM)	rel Q (%)	CM*rel Q			frequency *	0.0440268
Porosity(%):	0.4							4 - 5 m/s	40	0	0		protection	times of
								5 - 6 m/s	40	0	0		zone	height	arctan	alpha
a	0.0049549	c	8					6 - 7 m/s	29.5	43.5952	1286.06		1	0.97601	0.797538	45.6956
b	0.890322	d	2.6					7 - 8 m/s	17.5	33.8896	593.069		2	0.780808	0.907868	52.017
								8 - 9 m/s	15	22.5152	337.728		3	0.585606	1.04103	59.6465
								9 - 10 m/s	13.5	0	0		4	0.390404	1.19859	68.6741
								10 - 11 m/s	12.5	0	0		5	0.195202	1.37802	78.9546
								11 - 12 m/s	11.5	0	0		opposite 5	0.195202	1.37802	78.9546
								12 - 13 m/s	11	0	0
								13 - 14 m/s	10.5	0	0
											22.1685
ut	xp	Factor uxp		u = 4 m/s	xp	u = 5 m/s	xp	u = 6 m/s	xp	u = 7 m/s	xp	u = 8 m/s	xp	u = 9 m/s	xp	u = 10 m/s	xp	u = 11 m/s	xp	u = 12 m/s	xp	u = 13 m/s	xp	u = 14 m/s	xp
6	-6	1.03765		4.15059	-6	5.18824	-6	6.22588	-6	7.26353	-6	8.30118	-6	9.33883	-6	10.3765	-6	11.4141	-6	12.4518	-6	13.4894	-6	14.5271	-6
6	-5	0.96155		3.8462	-5	4.80775	-5	5.7693	-5	6.73085	-5	7.6924	-5	8.65395	-5	9.6155	-5	10.5771	-5	11.5386	-5	12.5002	-5	13.4617	-5
6	-4	0.873579		3.49432	-4	4.36789	-4	5.24147	-4	6.11505	-4	6.98863	-4	7.86221	-4	8.73579	-4	9.60937	-4	10.4829	-4	11.3565	-4	12.2301	-4
6	-3	0.774746		3.09898	-3	3.87373	-3	4.64848	-3	5.42322	-3	6.19797	-3	6.97272	-3	7.74746	-3	8.52221	-3	9.29695	-3	10.0717	-3	10.8464	-3
6	-2	0.668426		2.6737	-2	3.34213	-2	4.01055	-2	4.67898	-2	5.34741	-2	6.01583	-2	6.68426	-2	7.35268	-2	8.02111	-2	8.68953	-2	9.35796	-2
6	-1	0.560022		2.24009	-1	2.80011	-1	3.36013	-1	3.92015	-1	4.48018	-1	5.0402	-1	5.60022	-1	6.16024	-1	6.72026	-1	7.28029	-1	7.84031	-1
6	0	0.456232		1.82493	0	2.28116	0	2.73739	0	3.19362	0	3.64985	0	4.10608	0	4.56232	0	5.01855	0	5.47478	0	5.93101	0	6.38724	0
6	1	0.363987		1.45595	1	1.81993	1	2.18392	1	2.54791	1	2.91189	1	3.27588	1	3.63987	1	4.00385	1	4.36784	1	4.73183	1	5.09582	1
6	2	0.289311		1.15725	2	1.44656	2	1.73587	2	2.02518	2	2.31449	2	2.6038	2	2.89311	2	3.18243	2	3.47174	2	3.76105	2	4.05036	2
6	3	0.236366		0.945465	3	1.18183	3	1.4182	3	1.65456	3	1.89093	3	2.1273	3	2.36366	3	2.60003	3	2.8364	3	3.07276	3	3.30913	3
6	4	0.206923		0.827692	4	1.03461	4	1.24154	4	1.44846	4	1.65538	4	1.86231	4	2.06923	4	2.27615	4	2.48307	4	2.69	4	2.89692	4
6	5	0.200361		0.801444	5	1.00181	5	1.20217	5	1.40253	5	1.60289	5	1.80325	5	2.00361	5	2.20397	5	2.40433	5	2.60469	5	2.80505	5
6	6	0.214129		0.856518	6	1.07065	6	1.28478	6	1.49891	6	1.71304	6	1.92717	6	2.14129	6	2.35542	6	2.56955	6	2.78368	6	2.99781	6
6	7	0.244475		0.9779	7	1.22238	7	1.46685	7	1.71133	7	1.9558	7	2.20028	7	2.44475	7	2.68923	7	2.9337	7	3.17818	7	3.42265	7
6	8	0.287209		1.14884	8	1.43604	8	1.72325	8	2.01046	8	2.29767	8	2.58488	8	2.87209	8	3.1593	8	3.44651	8	3.73371	8	4.02092	8
6	9	0.338319		1.35328	9	1.6916	9	2.02991	9	2.36823	9	2.70655	9	3.04487	9	3.38319	9	3.72151	9	4.05983	9	4.39815	9	4.73647	9
6	10	0.394345		1.57738	10	1.97172	10	2.36607	10	2.76041	10	3.15476	10	3.5491	10	3.94345	10	4.33779	10	4.73214	10	5.12648	10	5.52083	10
6	11	0.452513		1.81005	11	2.26256	11	2.71508	11	3.16759	11	3.6201	11	4.07262	11	4.52513	11	4.97764	11	5.43016	11	5.88267	11	6.33518	11
6	12	0.510714		2.04286	12	2.55357	12	3.06429	12	3.575	12	4.08571	12	4.59643	12	5.10714	12	5.61786	12	6.12857	12	6.63928	12	7.15	12
6	13	0.567396		2.26958	13	2.83698	13	3.40437	13	3.97177	13	4.53916	13	5.10656	13	5.67396	13	6.24135	13	6.80875	13	7.37614	13	7.94354	13
6	14	0.62144		2.48576	14	3.1072	14	3.72864	14	4.35008	14	4.97152	14	5.59296	14	6.2144	14	6.83584	14	7.45728	14	8.07872	14	8.70016	14
6	15	0.672063		2.68825	15	3.36032	15	4.03238	15	4.70444	15	5.3765	15	6.04857	15	6.72063	15	7.39269	15	8.06476	15	8.73682	15	9.40888	15
6	16	0.718742		2.87497	16	3.59371	16	4.31245	16	5.03119	16	5.74993	16	6.46868	16	7.18742	16	7.90616	16	8.6249	16	9.34364	16	10.0624	16
6	17	0.761163		3.04465	17	3.80582	17	4.56698	17	5.32814	17	6.08931	17	6.85047	17	7.61163	17	8.3728	17	9.13396	17	9.89512	17	10.6563	17
6	18	0.799189		3.19676	18	3.99594	18	4.79513	18	5.59432	18	6.39351	18	7.1927	18	7.99189	18	8.79108	18	9.59027	18	10.3895	18	11.1886	18
6	19	0.832826		3.3313	19	4.16413	19	4.99696	19	5.82978	19	6.66261	19	7.49543	19	8.32826	19	9.16108	19	9.99391	19	10.8267	19	11.6596	19
6	20	0.862201		3.4488	20	4.31101	20	5.17321	20	6.03541	20	6.89761	20	7.75981	20	8.62201	20	9.48421	20	10.3464	20	11.2086	20	12.0708	20
6	21	0.887535		3.55014	21	4.43767	21	5.32521	21	6.21274	21	7.10028	21	7.98781	21	8.87535	21	9.76288	21	10.6504	21	11.538	21	12.4255	21
6	22	0.909116		3.63646	22	4.54558	22	5.4547	22	6.36381	22	7.27293	22	8.18204	22	9.09116	22	10.0003	22	10.9094	22	11.8185	22	12.7276	22
6	23	0.92728		3.70912	23	4.6364	23	5.56368	23	6.49096	23	7.41824	23	8.34552	23	9.2728	23	10.2001	23	11.1274	23	12.0546	23	12.9819	23
6	24	0.942388		3.76955	24	4.71194	24	5.65433	24	6.59671	24	7.5391	24	8.48149	24	9.42388	24	10.3663	24	11.3087	24	12.251	24	13.1934	24
6	25	0.954807		3.81923	25	4.77403	25	5.72884	25	6.68365	25	7.63846	25	8.59326	25	9.54807	25	10.5029	25	11.4577	25	12.4125	25	13.3673	25
6	26	0.964899		3.85959	26	4.82449	26	5.78939	26	6.75429	26	7.71919	26	8.68409	26	9.64899	26	10.6139	26	11.5788	26	12.5437	26	13.5086	26
6	27	0.973005		3.89202	27	4.86503	27	5.83803	27	6.81104	27	7.78404	27	8.75705	27	9.73005	27	10.7031	27	11.6761	27	12.6491	27	13.6221	27
6	28	0.979445		3.91778	28	4.89722	28	5.87667	28	6.85611	28	7.83556	28	8.815	28	9.79445	28	10.7739	28	11.7533	28	12.7328	28	13.7122	28
6	29	0.984502		3.93801	29	4.92251	29	5.90701	29	6.89152	29	7.87602	29	8.86052	29	9.84502	29	10.8295	29	11.814	29	12.7985	29	13.783	29
6	30	0.988431		3.95372	30	4.94215	30	5.93058	30	6.91902	30	7.90745	30	8.89588	30	9.88431	30	10.8727	30	11.8612	30	12.8496	30	13.838	30
6	31	0.991449		3.96579	31	4.95724	31	5.94869	31	6.94014	31	7.93159	31	8.92304	31	9.91449	31	10.9059	31	11.8974	31	12.8888	31	13.8803	31
6	32	0.993742		3.97497	32	4.96871	32	5.96245	32	6.95619	32	7.94993	32	8.94367	32	9.93742	32	10.9312	32	11.9249	32	12.9186	32	13.9124	32
6	33	0.995465		3.98186	33	4.97732	33	5.97279	33	6.96825	33	7.96372	33	8.95918	33	9.95465	33	10.9501	33	11.9456	33	12.941	33	13.9365	33
6	34	0.996746		3.98698	34	4.98373	34	5.98048	34	6.97722	34	7.97397	34	8.97071	34	9.96746	34	10.9642	34	11.961	34	12.9577	34	13.9544	34
6	35	0.997688		3.99075	35	4.98844	35	5.98613	35	6.98382	35	7.98151	35	8.97919	35	9.97688	35	10.9746	35	11.9723	35	12.9699	35	13.9676	35
6	36	0.998374		3.9935	36	4.99187	36	5.99024	36	6.98862	36	7.98699	36	8.98536	36	9.98374	36	10.9821	36	11.9805	36	12.9789	36	13.9772	36
6	37	0.998867		3.99547	37	4.99434	37	5.9932	37	6.99207	37	7.99094	37	8.98981	37	9.98867	37	10.9875	37	11.9864	37	12.9853	37	13.9841	37
6	38	0.999219		3.99688	38	4.99609	38	5.99531	38	6.99453	38	7.99375	38	8.99297	38	9.99219	38	10.9914	38	11.9906	38	12.9898	38	13.9891	38
6	39	0.999467		3.99787	39	4.99733	39	5.9968	39	6.99627	39	7.99573	39	8.9952	39	9.99467	39	10.9941	39	11.9936	39	12.9931	39	13.9925	39
6	40	0.999639		3.99856	40	4.9982	40	5.99784	40	6.99748	40	7.99712	40	8.99675	40	9.99639	40	10.996	40	11.9957	40	12.9953	40	13.995	40
				3.99856		4.9982		5.99784		5.82978		5.74993		5.59296		5.67396		5.61786		5.43016		5.88267		5.52083
			xp	40		40		40		19		16		14		13		12		11		11		10

[truncated: 9 more sheets: Dir 180°, Dir 202.5°, Dir 225°, Dir 247.5°, Dir 270°, Dir 292.5°, Dir 315°, Dir 337.5°, Dir 360°]
