# Supplementary material for: A GIS-toolbox for a landscape structure based Wind Erosion Risk Assessment (WERA)
Source: MethodsX. 2024 Oct 30;13:103006. doi: 10.1016/j.mex.2024.103006 (PMC11570919; doi:10.1016/j.mex.2024.103006)
Supplement: Supplementary file 5 [file mmc5.xlsx]

## Sheet: General Info
	Wind data
	Station:	Müncheberg
	Origin:	automatic weather station, German Weather Service (DWD)
	Measurement:	Ultrasonic anemometer 2D
	Measuring height:	10 m
	Period:	1991 - 2020
	Resolution:	hourly data

## Sheet: WERA36
Record	Bez	Azimut	Altitude	Constant
1	r10a	10	75.397	1
2	r10b	10	78.2264	2
3	r10c	10	81.1153	3
4	r10d	10	84.0504	4
5	r10e	10	87.0172	5
6	r10f	190	87.0172	5
7	r20a	20	73.0739	1
8	r20b	20	76.3172	2
9	r20c	20	79.6522	3
10	r20d	20	83.0596	4
11	r20e	20	86.517	5
12	r20f	200	86.517	5
13	r30a	30	63.8475	1
14	r30b	30	68.5539	2
15	r30c	30	73.584	3
16	r30d	30	78.8878	4
17	r30e	30	84.3912	5
18	r30f	210	84.3912	5
19	r40a	40	47.3587	1
20	r40b	40	53.6208	2
21	r40c	40	61.0781	3
22	r40d	40	69.7786	4
23	r40e	40	79.5644	5
24	r40f	220	79.5644	5
25	r50a	50	68.8294	1
26	r50b	50	72.7856	2
27	r50c	50	76.9183	3
28	r50d	50	81.1941	4
29	r50e	50	85.5709	5
30	r50f	230	85.5709	5
31	r60a	60	42.3358	1
32	r60b	60	48.7141	2
33	r60c	60	56.6326	3
34	r60d	60	66.2965	4
35	r60e	60	77.6188	5
36	r60f	240	77.6188	5
37	r70a	70	42.8723	1
38	r70b	70	49.2472	2
39	r70c	70	57.1252	3
40	r70d	70	66.6903	4
41	r70e	70	77.8423	5
42	r70f	250	77.8423	5
43	r80a	80	58.6631	1
44	r80b	80	64.0286	2
45	r80c	80	69.9309	3
46	r80d	80	76.3117	4
47	r80e	80	83.0568	5
48	r80f	260	83.0568	5
49	r90a	90	59.0061	1
50	r90b	90	64.3323	2
51	r90c	90	70.1793	3
52	r90d	90	76.4887	4
53	r90e	90	83.1491	5
54	r90f	270	83.1491	5
55	r100a	100	38.6302	1
56	r100b	100	44.9696	2
57	r100c	100	53.1009	3
58	r100d	100	63.4106	4
59	r100e	100	75.9495	5
60	r100f	280	75.9495	5
61	r110a	110	56.2617	1
62	r110b	110	61.8841	2
63	r110c	110	68.1626	3
64	r110d	110	75.0426	4
65	r110e	110	82.3917	5
66	r110f	290	82.3917	5
67	r120a	120	56.2871	1
68	r120b	120	61.907	2
69	r120c	120	68.1815	3
70	r120d	120	75.0563	4
71	r120e	120	82.3989	5
72	r120f	300	82.3989	5
73	r130a	130	31.876	1
74	r130b	130	37.859	2
75	r130c	130	46.0252	3
76	r130d	130	57.2498	4
77	r130e	130	72.1715	5
78	r130f	310	72.1715	5
79	r140a	140	54.3356	1
80	r140b	140	60.1397	2
81	r140c	140	66.7043	3
82	r140d	140	73.9837	4
83	r140e	140	81.8323	5
84	r140f	320	81.8323	5
85	r150a	150	60.9001	1
86	r150b	150	65.9979	2
87	r150c	150	71.533	3
88	r150d	150	77.4486	4
89	r150e	150	83.6481	5
90	r150f	330	83.6481	5
91	r160a	160	48.6361	1
92	r160b	160	54.8392	2
93	r160c	160	62.1525	3
94	r160d	160	70.5978	4
95	r160e	160	80.0126	5
96	r160f	340	80.0126	5
97	r170a	170	27.442	1
98	r170b	170	32.9876	2
99	r170c	170	40.8751	3
100	r170d	170	52.3931	4
101	r170e	170	68.9359	5
102	r170f	350	68.9359	5
103	r180a	180	16.9977	1
104	r180b	180	20.9123	2
105	r180c	180	26.9979	3
106	r180d	180	37.3878	4
107	r180e	180	56.8048	5
108	r180f	360	56.8048	5
109	r190a	190	15.5837	1
110	r190b	190	19.2197	2
111	r190c	190	24.9304	3
112	r190d	190	34.886	4
113	r190e	190	54.3554	5
114	r190f	10	54.3554	5
115	r200a	200	15.0088	1
116	r200b	200	18.5281	2
117	r200c	200	24.0777	3
118	r200d	200	33.8333	4
119	r200e	200	53.2788	5
120	r200f	20	53.2788	5
121	r210a	210	13.587	1
122	r210b	210	16.81	2
123	r210c	210	21.9401	3
124	r210d	210	31.141	4
125	r210e	210	50.3916	5
126	r210f	30	50.3916	5
127	r220a	220	10.7788	1
128	r220b	220	13.3858	2
129	r220c	220	17.604	3
130	r220d	220	25.4518	4
131	r220e	220	43.588	5
132	r220f	40	43.588	5
133	r230a	230	11.7785	1
134	r230b	230	14.6091	2
135	r230c	230	19.164	3
136	r230d	230	27.533	4
137	r230e	230	46.1948	5
138	r230f	50	46.1948	5
139	r240a	240	9.61934	1
140	r240b	240	11.9616	2
141	r240c	240	15.7736	3
142	r240d	240	22.9629	4
143	r240e	240	40.2787	5
144	r240f	60	40.2787	5
145	r250a	250	7.65923	1
146	r250b	250	9.54226	2
147	r250c	250	12.6332	3
148	r250d	250	18.5827	4
149	r250e	250	33.917	5
150	r250f	70	33.917	5
151	r260a	260	7.75001	1
152	r260b	260	9.65461	2
153	r260c	260	12.7798	3
154	r260d	260	18.7901	4
155	r260e	260	34.2342	5
156	r260f	80	34.2342	5
157	r270a	270	4.4114	1
158	r270b	270	5.50814	2
159	r270c	270	7.3267	3
160	r270d	270	10.9163	4
161	r270e	270	21.0931	5
162	r270f	90	21.0931	5
163	r280a	280	3.52572	1
164	r280b	280	4.40403	2
165	r280c	280	5.86308	3
166	r280d	280	8.75662	4
167	r280e	280	17.1223	5
168	r280f	100	17.1223	5
169	r290a	290	7.75434	1
170	r290b	290	9.65996	2
171	r290c	290	12.7868	3
172	r290d	290	18.8	4
173	r290e	290	34.2492	5
174	r290f	110	34.2492	5
175	r300a	300	11.4723	1
176	r300b	300	14.2348	2
177	r300c	300	18.688	3
178	r300d	300	26.9019	4
179	r300e	300	45.4193	5
180	r300f	120	45.4193	5
181	r310a	310	26.0134	1
182	r310b	310	31.3844	2
183	r310c	310	39.1239	3
184	r310d	310	50.6608	4
185	r310e	310	67.7154	5
186	r310f	130	67.7154	5
187	r320a	320	27.0756	1
188	r320b	320	32.578	2
189	r320c	320	40.4303	3
190	r320d	320	51.9571	4
191	r320e	320	68.6323	5
192	r320f	140	68.6323	5
193	r330a	330	27.2789	1
194	r330b	330	32.8054	2
195	r330c	330	40.6775	3
196	r330d	330	52.1997	4
197	r330e	330	68.8015	5
198	r330f	150	68.8015	5
199	r340a	340	27.4611	1
200	r340b	340	33.009	2
201	r340c	340	40.8982	3
202	r340d	340	52.4156	4
203	r340e	340	68.9516	5
204	r340f	160	68.9516	5
205	r350a	350	27.5515	1
206	r350b	350	33.1099	2
207	r350c	350	41.0075	3
208	r350d	350	52.5223	4
209	r350e	350	69.0254	5
210	r350f	170	69.0254	5
211	r360a	360	41.252	1
212	r360b	360	47.6301	2
213	r360c	360	55.6231	3
214	r360d	360	65.4832	4
215	r360e	360	77.1539	5
216	r360f	180	77.1539	5

## Sheet: Wind statistics
															threshold wind speed =					6	m/s
Wind speed - wind direction disribution 1991 - 2020 hourly values
		WR	10	20	30	40	50	60	70	80	90	100	110	120	130	140	150	160	170	180	190	200	210	220	230	240	250	260	270	280	290	300	310	320	330	340	350	360
	WG	0	1	0	0	4	3	5	4	3	5	0	1	0	0	0	0	1	0	1	1	0	0	0	0	1	0	2	1	0	0	2	1	0	1	2	0	2
		1	717	720	738	622	514	564	527	462	545	421	419	567	682	690	807	881	1129	1409	1315	1248	1087	835	737	830	767	934	1096	847	850	990	806	756	799	703	716	938
		2	1179	1305	1430	1480	1744	1728	1346	1161	1068	950	741	723	875	1135	1339	1781	2506	2571	2047	2132	2055	1940	1828	1785	1648	1696	1867	1444	1378	1393	1085	840	914	992	1248	1547
		3	1199	1124	1149	1240	1499	1592	1446	1380	1301	1062	860	864	961	1185	1591	2107	2594	1995	1889	2181	2299	2416	2599	2521	2060	2048	2239	1802	1660	1578	1173	804	671	699	999	1403
		4	711	701	839	909	892	989	1156	967	909	740	690	644	828	821	1055	1520	1858	1315	1456	1956	1887	1712	1959	2115	1816	1803	1944	1721	1602	1317	894	646	531	544	751	1012
		5	297	295	481	480	376	546	722	540	499	533	434	442	575	520	473	714	982	858	1003	1402	1454	1161	1311	1473	1334	1369	1472	1610	1280	883	568	419	364	362	527	556
		6	113	114	190	195	143	217	346	212	232	287	226	137	293	242	193	244	448	477	531	740	711	691	725	883	838	795	1025	1127	747	506	295	233	200	203	284	230
		7	28	22	53	101	55	99	89	63	63	122	70	50	134	69	58	91	113	224	266	251	285	313	357	437	467	387	558	611	364	213	166	128	103	135	141	82
		8	6	10	11	25	6	30	18	12	14	29	19	19	38	14	12	17	80	83	79	103	105	137	119	167	184	172	252	292	177	98	41	45	43	42	42	30
		9	1	2	2	1	0	6	14	4	1	6	1	4	13	6	3	6	8	33	33	20	30	38	29	37	66	64	119	147	58	54	11	11	18	15	8	7
		10	0	0	0	0	0	0	0	0	1	1	0	1	1	0	0	0	1	3	5	8	11	15	12	6	14	15	34	74	26	23	4	4	2	5	3	1
		11	0	0	0	0	0	0	0	0	0	0	0	0	0	0	0	0	0	0	1	3	0	2	1	2	3	8	26	22	5	3	1	4	5	1	2	0
		12	0	0	0	0	0	0	0	0	0	0	0	0	0	0	0	0	0	0	0	0	0	1	0	0	1	3	7	9	1	1	0	0	0	0	2	1
		13	0	0	0	0	0	0	0	0	0	0	0	0	0	0	0	0	0	0	0	0	0	0	0	0	0	1	2	5	2	0	1	0	0	0	0	0
		14	0	0	0	0	0	0	0	0	0	0	0	0	0	0	0	0	0	0	0	0	0	0	0	0	0	0	1	1	0	0	0	0	0	0	0	0
		15	0	0	0	0	0	0	0	0	0	0	0	0	0	0	0	0	0	0	0	0	0	0	0	0	0	0	1	0	0	0	0	0	0	0	0	0
		16	0	0	0	0	0	0	0	0	0	0	0	0	0	0	0	0	0	0	0	0	0	0	0	0	0	0	0	0	0	0	0	0	0	0	0	0
		17	0	0	0	0	0	0	0	0	0	0	0	0	0	0	0	0	0	0	0	0	0	0	0	0	0	0	0	0	0	0	0	0	0	0	0	0
		18	0	0	0	0	0	0	0	0	0	0	0	0	0	0	0	0	0	0	0	0	0	0	0	0	0	0	0	0	0	0	0	0	0	0	0	0
		19	0	0	0	0	0	0	0	0	0	0	0	0	0	0	0	0	0	0	0	0	0	0	0	0	0	0	0	0	0	0	0	0	0	0	0	0
		20	0	0	0	0	0	0	0	0	0	0	0	0	0	0	0	0	0	0	0	0	0	0	0	0	0	0	0	0	0	0	0	0	0	0	0	0
		Sum	4252	4293	4893	5057	5232	5776	5668	4804	4638	4151	3461	3451	4400	4682	5531	7362	9719	8969	8626	10044	9924	9261	9677	10257	9198	9297	10644	9712	8150	7061	5046	3890	3651	3703	4723	5809
Wind speed - wind direction disribution with threshold
		WR	10	20	30	40	50	60	70	80	90	100	110	120	130	140	150	160	170	180	190	200	210	220	230	240	250	260	270	280	290	300	310	320	330	340	350	360
	WG	0	0	0	0	0	0	0	0	0	0	0	0	0	0	0	0	0	0	0	0	0	0	0	0	0	0	0	0	0	0	0	0	0	0	0	0	0
		1	0	0	0	0	0	0	0	0	0	0	0	0	0	0	0	0	0	0	0	0	0	0	0	0	0	0	0	0	0	0	0	0	0	0	0	0
		2	0	0	0	0	0	0	0	0	0	0	0	0	0	0	0	0	0	0	0	0	0	0	0	0	0	0	0	0	0	0	0	0	0	0	0	0
		3	0	0	0	0	0	0	0	0	0	0	0	0	0	0	0	0	0	0	0	0	0	0	0	0	0	0	0	0	0	0	0	0	0	0	0	0
		4	0	0	0	0	0	0	0	0	0	0	0	0	0	0	0	0	0	0	0	0	0	0	0	0	0	0	0	0	0	0	0	0	0	0	0	0
		5	0	0	0	0	0	0	0	0	0	0	0	0	0	0	0	0	0	0	0	0	0	0	0	0	0	0	0	0	0	0	0	0	0	0	0	0
		6	0	0	0	0	0	0	0	0	0	0	0	0	0	0	0	0	0	0	0	0	0	0	0	0	0	0	0	0	0	0	0	0	0	0	0	0
		7	28	22	53	101	55	99	89	63	63	122	70	50	134	69	58	91	113	224	266	251	285	313	357	437	467	387	558	611	364	213	166	128	103	135	141	82
		8	6	10	11	25	6	30	18	12	14	29	19	19	38	14	12	17	80	83	79	103	105	137	119	167	184	172	252	292	177	98	41	45	43	42	42	30
		9	1	2	2	1	0	6	14	4	1	6	1	4	13	6	3	6	8	33	33	20	30	38	29	37	66	64	119	147	58	54	11	11	18	15	8	7
		10	0	0	0	0	0	0	0	0	1	1	0	1	1	0	0	0	1	3	5	8	11	15	12	6	14	15	34	74	26	23	4	4	2	5	3	1
		11	0	0	0	0	0	0	0	0	0	0	0	0	0	0	0	0	0	0	1	3	0	2	1	2	3	8	26	22	5	3	1	4	5	1	2	0
		12	0	0	0	0	0	0	0	0	0	0	0	0	0	0	0	0	0	0	0	0	0	1	0	0	1	3	7	9	1	1	0	0	0	0	2	1
		13	0	0	0	0	0	0	0	0	0	0	0	0	0	0	0	0	0	0	0	0	0	0	0	0	0	1	2	5	2	0	1	0	0	0	0	0
		14	0	0	0	0	0	0	0	0	0	0	0	0	0	0	0	0	0	0	0	0	0	0	0	0	0	0	1	1	0	0	0	0	0	0	0	0
		15	0	0	0	0	0	0	0	0	0	0	0	0	0	0	0	0	0	0	0	0	0	0	0	0	0	0	1	0	0	0	0	0	0	0	0	0
		16	0	0	0	0	0	0	0	0	0	0	0	0	0	0	0	0	0	0	0	0	0	0	0	0	0	0	0	0	0	0	0	0	0	0	0	0
		17	0	0	0	0	0	0	0	0	0	0	0	0	0	0	0	0	0	0	0	0	0	0	0	0	0	0	0	0	0	0	0	0	0	0	0	0
		18	0	0	0	0	0	0	0	0	0	0	0	0	0	0	0	0	0	0	0	0	0	0	0	0	0	0	0	0	0	0	0	0	0	0	0	0
		19	0	0	0	0	0	0	0	0	0	0	0	0	0	0	0	0	0	0	0	0	0	0	0	0	0	0	0	0	0	0	0	0	0	0	0	0
		20	0	0	0	0	0	0	0	0	0	0	0	0	0	0	0	0	0	0	0	0	0	0	0	0	0	0	0	0	0	0	0	0	0	0	0	0
		Sum	35	34	66	127	61	135	121	79	79	158	90	74	186	89	73	114	202	343	384	385	431	506	518	649	735	650	1000	1161	633	392	224	192	171	198	198	121
Wind speed - wind direction disribution with threshold (%)
		WR	10	20	30	40	50	60	70	80	90	100	110	120	130	140	150	160	170	180	190	200	210	220	230	240	250	260	270	280	290	300	310	320	330	340	350	360
	WG	0	0	0	0	0	0	0	0	0	0	0	0	0	0	0	0	0	0	0	0	0	0	0	0	0	0	0	0	0	0	0	0	0	0	0	0	0
		1	0	0	0	0	0	0	0	0	0	0	0	0	0	0	0	0	0	0	0	0	0	0	0	0	0	0	0	0	0	0	0	0	0	0	0	0
		2	0	0	0	0	0	0	0	0	0	0	0	0	0	0	0	0	0	0	0	0	0	0	0	0	0	0	0	0	0	0	0	0	0	0	0	0
		3	0	0	0	0	0	0	0	0	0	0	0	0	0	0	0	0	0	0	0	0	0	0	0	0	0	0	0	0	0	0	0	0	0	0	0	0
		4	0	0	0	0	0	0	0	0	0	0	0	0	0	0	0	0	0	0	0	0	0	0	0	0	0	0	0	0	0	0	0	0	0	0	0	0
		5	0	0	0	0	0	0	0	0	0	0	0	0	0	0	0	0	0	0	0	0	0	0	0	0	0	0	0	0	0	0	0	0	0	0	0	0
		6	0	0	0	0	0	0	0	0	0	0	0	0	0	0	0	0	0	0	0	0	0	0	0	0	0	0	0	0	0	0	0	0	0	0	0	0
		7	80	64.7059	80.303	79.5276	90.1639	73.3333	73.5537	79.7468	79.7468	77.2152	77.7778	67.5676	72.043	77.5281	79.4521	79.8246	55.9406	65.3061	69.2708	65.1948	66.1253	61.8577	68.9189	67.3344	63.5374	59.5385	55.8	52.627	57.5039	54.3367	74.1071	66.6667	60.2339	68.1818	71.2121	67.7686
		8	17.1429	29.4118	16.6667	19.685	9.83607	22.2222	14.876	15.1899	17.7215	18.3544	21.1111	25.6757	20.4301	15.7303	16.4384	14.9123	39.604	24.1983	20.5729	26.7532	24.3619	27.0751	22.973	25.7319	25.034	26.4615	25.2	25.1507	27.9621	25	18.3036	23.4375	25.1462	21.2121	21.2121	24.7934
		9	2.85714	5.88235	3.0303	0.787402	0	4.44444	11.5702	5.06329	1.26582	3.79747	1.11111	5.40541	6.98925	6.74157	4.10959	5.26316	3.9604	9.62099	8.59375	5.19481	6.96056	7.50988	5.59846	5.70108	8.97959	9.84615	11.9	12.6615	9.16272	13.7755	4.91071	5.72917	10.5263	7.57576	4.0404	5.78512
		10	0	0	0	0	0	0	0	0	1.26582	0.632911	0	1.35135	0.537634	0	0	0	0.49505	0.874636	1.30208	2.07792	2.5522	2.96443	2.3166	0.924499	1.90476	2.30769	3.4	6.37382	4.10742	5.86735	1.78571	2.08333	1.16959	2.52525	1.51515	0.826446
		11	0	0	0	0	0	0	0	0	0	0	0	0	0	0	0	0	0	0	0.260417	0.779221	0	0.395257	0.19305	0.308166	0.408163	1.23077	2.6	1.89492	0.789889	0.765306	0.446429	2.08333	2.92398	0.505051	1.0101	0
		12	0	0	0	0	0	0	0	0	0	0	0	0	0	0	0	0	0	0	0	0	0	0.197628	0	0	0.136054	0.461538	0.7	0.775194	0.157978	0.255102	0	0	0	0	1.0101	0.826446
		13	0	0	0	0	0	0	0	0	0	0	0	0	0	0	0	0	0	0	0	0	0	0	0	0	0	0.153846	0.2	0.430663	0.315956	0	0.446429	0	0	0	0	0
		14	0	0	0	0	0	0	0	0	0	0	0	0	0	0	0	0	0	0	0	0	0	0	0	0	0	0	0.1	0.0861326	0	0	0	0	0	0	0	0
		15	0	0	0	0	0	0	0	0	0	0	0	0	0	0	0	0	0	0	0	0	0	0	0	0	0	0	0.1	0	0	0	0	0	0	0	0	0
		16	0	0	0	0	0	0	0	0	0	0	0	0	0	0	0	0	0	0	0	0	0	0	0	0	0	0	0	0	0	0	0	0	0	0	0	0
		17	0	0	0	0	0	0	0	0	0	0	0	0	0	0	0	0	0	0	0	0	0	0	0	0	0	0	0	0	0	0	0	0	0	0	0	0
		18	0	0	0	0	0	0	0	0	0	0	0	0	0	0	0	0	0	0	0	0	0	0	0	0	0	0	0	0	0	0	0	0	0	0	0	0
		19	0	0	0	0	0	0	0	0	0	0	0	0	0	0	0	0	0	0	0	0	0	0	0	0	0	0	0	0	0	0	0	0	0	0	0	0
		20	0	0	0	0	0	0	0	0	0	0	0	0	0	0	0	0	0	0	0	0	0	0	0	0	0	0	0	0	0	0	0	0	0	0	0	0
		Sum	100	100	100	100	100	100	100	100	100	100	100	100	100	100	100	100	100	100	100	100	100	100	100	100	100	100	100	100	100	100	100	100	100	100	100	100
Calculation of the frequency related transport capacity of the wind
		WR	10	20	30	40	50	60	70	80	90	100	110	120	130	140	150	160	170	180	190	200	210	220	230	240	250	260	270	280	290	300	310	320	330	340	350	360
Q	WG	0
0		1	0	0	0	0	0	0	0	0	0	0	0	0	0	0	0	0	0	0	0	0	0	0	0	0	0	0	0	0	0	0	0	0	0	0	0	0
0		2	0	0	0	0	0	0	0	0	0	0	0	0	0	0	0	0	0	0	0	0	0	0	0	0	0	0	0	0	0	0	0	0	0	0	0	0
0		3	0	0	0	0	0	0	0	0	0	0	0	0	0	0	0	0	0	0	0	0	0	0	0	0	0	0	0	0	0	0	0	0	0	0	0	0
0		4	0	0	0	0	0	0	0	0	0	0	0	0	0	0	0	0	0	0	0	0	0	0	0	0	0	0	0	0	0	0	0	0	0	0	0	0
0		5	0	0	0	0	0	0	0	0	0	0	0	0	0	0	0	0	0	0	0	0	0	0	0	0	0	0	0	0	0	0	0	0	0	0	0	0
0		6	0	0	0	0	0	0	0	0	0	0	0	0	0	0	0	0	0	0	0	0	0	0	0	0	0	0	0	0	0	0	0	0	0	0	0	0
21.125		7	591.5	464.75	1119.62	2133.62	1161.88	2091.38	1880.12	1330.88	1330.88	2577.25	1478.75	1056.25	2830.75	1457.62	1225.25	1922.38	2387.12	4732	5619.25	5302.38	6020.62	6612.12	7541.62	9231.62	9865.38	8175.38	11787.8	12907.4	7689.5	4499.62	3506.75	2704	2175.88	2851.88	2978.62	1732.25
84.375		8	506.25	843.75	928.125	2109.38	506.25	2531.25	1518.75	1012.5	1181.25	2446.88	1603.12	1603.12	3206.25	1181.25	1012.5	1434.38	6750	7003.12	6665.62	8690.62	8859.38	11559.4	10040.6	14090.6	15525	14512.5	21262.5	24637.5	14934.4	8268.75	3459.38	3796.88	3628.12	3543.75	3543.75	2531.25
180.625		9	180.625	361.25	361.25	180.625	0	1083.75	2528.75	722.5	180.625	1083.75	180.625	722.5	2348.12	1083.75	541.875	1083.75	1445	5960.62	5960.62	3612.5	5418.75	6863.75	5238.12	6683.12	11921.2	11560	21494.4	26551.9	10476.2	9753.75	1986.88	1986.88	3251.25	2709.38	1445	1264.38
315.875		10	0	0	0	0	0	0	0	0	315.875	315.875	0	315.875	315.875	0	0	0	315.875	947.625	1579.38	2527	3474.62	4738.12	3790.5	1895.25	4422.25	4738.12	10739.8	23374.8	8212.75	7265.12	1263.5	1263.5	631.75	1579.38	947.625	315.875
496.125		11	0	0	0	0	0	0	0	0	0	0	0	0	0	0	0	0	0	0	496.125	1488.38	0	992.25	496.125	992.25	1488.38	3969	12899.2	10914.8	2480.62	1488.38	496.125	1984.5	2480.62	496.125	992.25	0
727.375		12	0	0	0	0	0	0	0	0	0	0	0	0	0	0	0	0	0	0	0	0	0	727.375	0	0	727.375	2182.12	5091.62	6546.38	727.375	727.375	0	0	0	0	1454.75	727.375
1015.62		13	0	0	0	0	0	0	0	0	0	0	0	0	0	0	0	0	0	0	0	0	0	0	0	0	0	1015.62	2031.25	5078.12	2031.25	0	1015.62	0	0	0	0	0
1366.88		14	0	0	0	0	0	0	0	0	0	0	0	0	0	0	0	0	0	0	0	0	0	0	0	0	0	0	1366.88	1366.88	0	0	0	0	0	0	0	0
1787.12		15	0	0	0	0	0	0	0	0	0	0	0	0	0	0	0	0	0	0	0	0	0	0	0	0	0	0	1787.12	0	0	0	0	0	0	0	0	0
2282.38		16	0	0	0	0	0	0	0	0	0	0	0	0	0	0	0	0	0	0	0	0	0	0	0	0	0	0	0	0	0	0	0	0	0	0	0	0
2858.62		17	0	0	0	0	0	0	0	0	0	0	0	0	0	0	0	0	0	0	0	0	0	0	0	0	0	0	0	0	0	0	0	0	0	0	0	0
3521.88		18	0	0	0	0	0	0	0	0	0	0	0	0	0	0	0	0	0	0	0	0	0	0	0	0	0	0	0	0	0	0	0	0	0	0	0	0
4278.12		19	0	0	0	0	0	0	0	0	0	0	0	0	0	0	0	0	0	0	0	0	0	0	0	0	0	0	0	0	0	0	0	0	0	0	0	0
5133.38		20	0	0	0	0	0	0	0	0	0	0	0	0	0	0	0	0	0	0	0	0	0	0	0	0	0	0	0	0	0	0	0	0	0	0	0	0
		Sum	1278.38	1669.75	2409	4423.62	1668.12	5706.38	5927.62	3065.88	3008.62	6423.75	3262.5	3697.75	8701	3722.62	2779.62	4440.5	10898	18643.4	20321	21620.9	23773.4	31493	27107	32892.9	43949.6	46152.8	88460.5	111378	46552.1	32003	11728.2	11735.8	12167.6	11180.5	11362	6571.12	682176
			0.0114778	0.0149918	0.0216291	0.0397174	0.0149772	0.0512345	0.053221	0.0275268	0.0270128	0.0576754	0.0292922	0.0332001	0.0781216	0.0334235	0.0249568	0.0398689	0.0978473	0.167389	0.182451	0.194122	0.213448	0.282759	0.243379	0.295327	0.3946	0.414381	0.794239	1	0.417967	0.287338	0.105302	0.105369	0.109247	0.100384	0.102013	0.0589986
Calculation of the frequency related transport capacity of the wind (%)
		WR	10	20	30	40	50	60	70	80	90	100	110	120	130	140	150	160	170	180	190	200	210	220	230	240	250	260	270	280	290	300	310	320	330	340	350	360
	WG	0
		1	0	0	0	0	0	0	0	0	0	0	0	0	0	0	0	0	0	0	0	0	0	0	0	0	0	0	0	0	0	0	0	0	0	0	0	0
		2	0	0	0	0	0	0	0	0	0	0	0	0	0	0	0	0	0	0	0	0	0	0	0	0	0	0	0	0	0	0	0	0	0	0	0	0
		3	0	0	0	0	0	0	0	0	0	0	0	0	0	0	0	0	0	0	0	0	0	0	0	0	0	0	0	0	0	0	0	0	0	0	0	0
		4	0	0	0	0	0	0	0	0	0	0	0	0	0	0	0	0	0	0	0	0	0	0	0	0	0	0	0	0	0	0	0	0	0	0	0	0
		5	0	0	0	0	0	0	0	0	0	0	0	0	0	0	0	0	0	0	0	0	0	0	0	0	0	0	0	0	0	0	0	0	0	0	0	0
		6	0	0	0	0	0	0	0	0	0	0	0	0	0	0	0	0	0	0	0	0	0	0	0	0	0	0	0	0	0	0	0	0	0	0	0	0
		7	46.2697	27.8335	46.4768	48.2325	69.6516	36.6498	31.718	43.4093	44.2353	40.1206	45.3257	28.5647	32.5336	39.1558	44.0797	43.2919	21.9042	25.3817	27.6524	24.5243	25.3251	20.9955	27.8217	28.0657	22.447	17.7137	13.3254	11.5888	16.518	14.06	29.9	23.0407	17.8825	25.5076	26.2157	26.3615
		8	39.6011	50.5315	38.5274	47.6843	30.3484	44.3583	25.6216	33.0248	39.2621	38.0911	49.1379	43.3541	36.8492	31.7316	36.4258	32.3021	61.938	37.5636	32.8017	40.1955	37.266	36.7046	37.0407	42.8379	35.3245	31.4445	24.0362	22.1207	32.081	25.8374	29.4961	32.3531	29.8179	31.6958	31.1895	38.5208
		9	14.1293	21.635	14.9958	4.08319	0	18.9919	42.6604	23.5659	6.00357	16.871	5.5364	19.5389	26.9868	29.1125	19.4945	24.406	13.2593	31.9718	29.3323	16.7084	22.7934	21.7945	19.3239	20.3178	27.1248	25.0473	24.2983	23.8395	22.5043	30.4776	16.9409	16.9301	26.7205	24.233	12.7178	19.2414
		10	0	0	0	0	0	0	0	0	10.499	4.9173	0	8.54236	3.63033	0	0	0	2.89847	5.0829	7.77213	11.6878	14.6156	15.045	13.9835	5.76189	10.0621	10.2662	12.1407	20.9869	17.6421	22.7014	10.7731	10.7662	5.19206	14.1262	8.3403	4.80702
		11	0	0	0	0	0	0	0	0	0	0	0	0	0	0	0	0	0	0	2.44144	6.88397	0	3.1507	1.83025	3.01661	3.38655	8.5997	14.5819	9.79977	5.3287	4.65074	4.23017	16.9099	20.3871	4.43741	8.73306	0
		12	0	0	0	0	0	0	0	0	0	0	0	0	0	0	0	0	0	0	0	0	0	2.30964	0	0	1.65502	4.72805	5.75582	5.87764	1.5625	2.27283	0	0	0	0	12.8036	11.0693
		13	0	0	0	0	0	0	0	0	0	0	0	0	0	0	0	0	0	0	0	0	0	0	0	0	0	2.20057	2.29622	4.55938	4.36339	0	8.65965	0	0	0	0	0
		14	0	0	0	0	0	0	0	0	0	0	0	0	0	0	0	0	0	0	0	0	0	0	0	0	0	0	1.54518	1.22724	0	0	0	0	0	0	0	0
		15	0	0	0	0	0	0	0	0	0	0	0	0	0	0	0	0	0	0	0	0	0	0	0	0	0	0	2.02025	0	0	0	0	0	0	0	0	0
		16	0	0	0	0	0	0	0	0	0	0	0	0	0	0	0	0	0	0	0	0	0	0	0	0	0	0	0	0	0	0	0	0	0	0	0	0
		17	0	0	0	0	0	0	0	0	0	0	0	0	0	0	0	0	0	0	0	0	0	0	0	0	0	0	0	0	0	0	0	0	0	0	0	0
		18	0	0	0	0	0	0	0	0	0	0	0	0	0	0	0	0	0	0	0	0	0	0	0	0	0	0	0	0	0	0	0	0	0	0	0	0
		19	0	0	0	0	0	0	0	0	0	0	0	0	0	0	0	0	0	0	0	0	0	0	0	0	0	0	0	0	0	0	0	0	0	0	0	0
		20	0	0	0	0	0	0	0	0	0	0	0	0	0	0	0	0	0	0	0	0	0	0	0	0	0	0	0	0	0	0	0	0	0	0	0	0
		Sum	100	100	100	100	100	100	100	100	100	100	100	100	100	100	100	100	100	100	100	100	100	100	100	100	100	100	100	100	100	100	100	100	100	100	100	100
		EL	22.6991	20.2991	22.7023	23.1858	25.8582	21.4232	20.2397	22.12	22.2382	21.696	22.8007	20.0976	20.5841	21.4709	22.3022	22.0849	19.6811	19.5432	19.652	19.2135	19.3846	18.5767	19.7047	19.9786	18.8444	17.7321	16.3206	16.2303	17.5701	17.1483	19.4592	18.5655	17.7509	19.1682	18.7895	19.3259	20.1234

## Sheet: Dir 10°
Calculation of the sheltering effect (WEPS, new edition)							wind speed	class						relative
							class	middle (CM)	rel Q (%)	CM*rel Q				frequency *	0.0114778
Porosity(%):	0.4						4 - 5 m/s	40	0	0			protection	times of
							5 - 6 m/s	40	0	0			zone	height	arctan	alpha
a	0.0049549	c	8				6 - 7 m/s	29.5	46.2697	1364.96			1	0.260537	1.31593	75.397
b	0.890322	d	2.6				7 - 8 m/s	17.5	39.6011	693.018			2	0.20843	1.36531	78.2264
							8 - 9 m/s	15	14.1293	211.939			3	0.156322	1.41573	81.1153
							9 - 10 m/s	13.5	0	0			4	0.104215	1.46696	84.0504
							10 - 11 m/s	12.5	0	0			5	0.0521074	1.51874	87.0172
							11 - 12 m/s	11.5	0	0			opposite 5	0.0521074	1.51874	87.0172
							12 - 13 m/s	11	0	0
							13 - 14 m/s	10.5	0	0
										22.6991
ut	xp	Factor uxp		u = 4 m/s	xp	u = 5 m/s	xp	u = 6 m/s	xp	u = 7 m/s	xp	u = 8 m/s	xp	u = 9 m/s	xp	u = 10 m/s	xp	u = 11 m/s	xp	u = 12 m/s	xp	u = 13 m/s	xp	u = 14 m/s	xp
6	-6	1.03765		4.15059	-6	5.18824	-6	6.22588	-6	7.26353	-6	8.30118	-6	9.33883	-6	10.3765	-6	11.4141	-6	12.4518	-6	13.4894	-6	14.5271	-6
6	-5	0.96155		3.8462	-5	4.80775	-5	5.7693	-5	6.73085	-5	7.6924	-5	8.65395	-5	9.6155	-5	10.5771	-5	11.5386	-5	12.5002	-5	13.4617	-5
6	-4	0.873579		3.49432	-4	4.36789	-4	5.24147	-4	6.11505	-4	6.98863	-4	7.86221	-4	8.73579	-4	9.60937	-4	10.4829	-4	11.3565	-4	12.2301	-4
6	-3	0.774746		3.09898	-3	3.87373	-3	4.64848	-3	5.42322	-3	6.19797	-3	6.97272	-3	7.74746	-3	8.52221	-3	9.29695	-3	10.0717	-3	10.8464	-3
6	-2	0.668426		2.6737	-2	3.34213	-2	4.01055	-2	4.67898	-2	5.34741	-2	6.01583	-2	6.68426	-2	7.35268	-2	8.02111	-2	8.68953	-2	9.35796	-2
6	-1	0.560022		2.24009	-1	2.80011	-1	3.36013	-1	3.92015	-1	4.48018	-1	5.0402	-1	5.60022	-1	6.16024	-1	6.72026	-1	7.28029	-1	7.84031	-1
6	0	0.456232		1.82493	0	2.28116	0	2.73739	0	3.19362	0	3.64985	0	4.10608	0	4.56232	0	5.01855	0	5.47478	0	5.93101	0	6.38724	0
6	1	0.363987		1.45595	1	1.81993	1	2.18392	1	2.54791	1	2.91189	1	3.27588	1	3.63987	1	4.00385	1	4.36784	1	4.73183	1	5.09582	1
6	2	0.289311		1.15725	2	1.44656	2	1.73587	2	2.02518	2	2.31449	2	2.6038	2	2.89311	2	3.18243	2	3.47174	2	3.76105	2	4.05036	2
6	3	0.236366		0.945465	3	1.18183	3	1.4182	3	1.65456	3	1.89093	3	2.1273	3	2.36366	3	2.60003	3	2.8364	3	3.07276	3	3.30913	3
6	4	0.206923		0.827692	4	1.03461	4	1.24154	4	1.44846	4	1.65538	4	1.86231	4	2.06923	4	2.27615	4	2.48307	4	2.69	4	2.89692	4
6	5	0.200361		0.801444	5	1.00181	5	1.20217	5	1.40253	5	1.60289	5	1.80325	5	2.00361	5	2.20397	5	2.40433	5	2.60469	5	2.80505	5
6	6	0.214129		0.856518	6	1.07065	6	1.28478	6	1.49891	6	1.71304	6	1.92717	6	2.14129	6	2.35542	6	2.56955	6	2.78368	6	2.99781	6
6	7	0.244475		0.9779	7	1.22238	7	1.46685	7	1.71133	7	1.9558	7	2.20028	7	2.44475	7	2.68923	7	2.9337	7	3.17818	7	3.42265	7
6	8	0.287209		1.14884	8	1.43604	8	1.72325	8	2.01046	8	2.29767	8	2.58488	8	2.87209	8	3.1593	8	3.44651	8	3.73371	8	4.02092	8
6	9	0.338319		1.35328	9	1.6916	9	2.02991	9	2.36823	9	2.70655	9	3.04487	9	3.38319	9	3.72151	9	4.05983	9	4.39815	9	4.73647	9
6	10	0.394345		1.57738	10	1.97172	10	2.36607	10	2.76041	10	3.15476	10	3.5491	10	3.94345	10	4.33779	10	4.73214	10	5.12648	10	5.52083	10
6	11	0.452513		1.81005	11	2.26256	11	2.71508	11	3.16759	11	3.6201	11	4.07262	11	4.52513	11	4.97764	11	5.43016	11	5.88267	11	6.33518	11
6	12	0.510714		2.04286	12	2.55357	12	3.06429	12	3.575	12	4.08571	12	4.59643	12	5.10714	12	5.61786	12	6.12857	12	6.63928	12	7.15	12
6	13	0.567396		2.26958	13	2.83698	13	3.40437	13	3.97177	13	4.53916	13	5.10656	13	5.67396	13	6.24135	13	6.80875	13	7.37614	13	7.94354	13
6	14	0.62144		2.48576	14	3.1072	14	3.72864	14	4.35008	14	4.97152	14	5.59296	14	6.2144	14	6.83584	14	7.45728	14	8.07872	14	8.70016	14
6	15	0.672063		2.68825	15	3.36032	15	4.03238	15	4.70444	15	5.3765	15	6.04857	15	6.72063	15	7.39269	15	8.06476	15	8.73682	15	9.40888	15
6	16	0.718742		2.87497	16	3.59371	16	4.31245	16	5.03119	16	5.74993	16	6.46868	16	7.18742	16	7.90616	16	8.6249	16	9.34364	16	10.0624	16
6	17	0.761163		3.04465	17	3.80582	17	4.56698	17	5.32814	17	6.08931	17	6.85047	17	7.61163	17	8.3728	17	9.13396	17	9.89512	17	10.6563	17
6	18	0.799189		3.19676	18	3.99594	18	4.79513	18	5.59432	18	6.39351	18	7.1927	18	7.99189	18	8.79108	18	9.59027	18	10.3895	18	11.1886	18
6	19	0.832826		3.3313	19	4.16413	19	4.99696	19	5.82978	19	6.66261	19	7.49543	19	8.32826	19	9.16108	19	9.99391	19	10.8267	19	11.6596	19
6	20	0.862201		3.4488	20	4.31101	20	5.17321	20	6.03541	20	6.89761	20	7.75981	20	8.62201	20	9.48421	20	10.3464	20	11.2086	20	12.0708	20
6	21	0.887535		3.55014	21	4.43767	21	5.32521	21	6.21274	21	7.10028	21	7.98781	21	8.87535	21	9.76288	21	10.6504	21	11.538	21	12.4255	21
6	22	0.909116		3.63646	22	4.54558	22	5.4547	22	6.36381	22	7.27293	22	8.18204	22	9.09116	22	10.0003	22	10.9094	22	11.8185	22	12.7276	22
6	23	0.92728		3.70912	23	4.6364	23	5.56368	23	6.49096	23	7.41824	23	8.34552	23	9.2728	23	10.2001	23	11.1274	23	12.0546	23	12.9819	23
6	24	0.942388		3.76955	24	4.71194	24	5.65433	24	6.59671	24	7.5391	24	8.48149	24	9.42388	24	10.3663	24	11.3087	24	12.251	24	13.1934	24
6	25	0.954807		3.81923	25	4.77403	25	5.72884	25	6.68365	25	7.63846	25	8.59326	25	9.54807	25	10.5029	25	11.4577	25	12.4125	25	13.3673	25
6	26	0.964899		3.85959	26	4.82449	26	5.78939	26	6.75429	26	7.71919	26	8.68409	26	9.64899	26	10.6139	26	11.5788	26	12.5437	26	13.5086	26
6	27	0.973005		3.89202	27	4.86503	27	5.83803	27	6.81104	27	7.78404	27	8.75705	27	9.73005	27	10.7031	27	11.6761	27	12.6491	27	13.6221	27
6	28	0.979445		3.91778	28	4.89722	28	5.87667	28	6.85611	28	7.83556	28	8.815	28	9.79445	28	10.7739	28	11.7533	28	12.7328	28	13.7122	28
6	29	0.984502		3.93801	29	4.92251	29	5.90701	29	6.89152	29	7.87602	29	8.86052	29	9.84502	29	10.8295	29	11.814	29	12.7985	29	13.783	29
6	30	0.988431		3.95372	30	4.94215	30	5.93058	30	6.91902	30	7.90745	30	8.89588	30	9.88431	30	10.8727	30	11.8612	30	12.8496	30	13.838	30
6	31	0.991449		3.96579	31	4.95724	31	5.94869	31	6.94014	31	7.93159	31	8.92304	31	9.91449	31	10.9059	31	11.8974	31	12.8888	31	13.8803	31
6	32	0.993742		3.97497	32	4.96871	32	5.96245	32	6.95619	32	7.94993	32	8.94367	32	9.93742	32	10.9312	32	11.9249	32	12.9186	32	13.9124	32
6	33	0.995465		3.98186	33	4.97732	33	5.97279	33	6.96825	33	7.96372	33	8.95918	33	9.95465	33	10.9501	33	11.9456	33	12.941	33	13.9365	33
6	34	0.996746		3.98698	34	4.98373	34	5.98048	34	6.97722	34	7.97397	34	8.97071	34	9.96746	34	10.9642	34	11.961	34	12.9577	34	13.9544	34
6	35	0.997688		3.99075	35	4.98844	35	5.98613	35	6.98382	35	7.98151	35	8.97919	35	9.97688	35	10.9746	35	11.9723	35	12.9699	35	13.9676	35
6	36	0.998374		3.9935	36	4.99187	36	5.99024	36	6.98862	36	7.98699	36	8.98536	36	9.98374	36	10.9821	36	11.9805	36	12.9789	36	13.9772	36
6	37	0.998867		3.99547	37	4.99434	37	5.9932	37	6.99207	37	7.99094	37	8.98981	37	9.98867	37	10.9875	37	11.9864	37	12.9853	37	13.9841	37
6	38	0.999219		3.99688	38	4.99609	38	5.99531	38	6.99453	38	7.99375	38	8.99297	38	9.99219	38	10.9914	38	11.9906	38	12.9898	38	13.9891	38
6	39	0.999467		3.99787	39	4.99733	39	5.9968	39	6.99627	39	7.99573	39	8.9952	39	9.99467	39	10.9941	39	11.9936	39	12.9931	39	13.9925	39
6	40	0.999639		3.99856	40	4.9982	40	5.99784	40	6.99748	40	7.99712	40	8.99675	40	9.99639	40	10.996	40	11.9957	40	12.9953	40	13.995	40
				3.99856		4.9982		5.99784		5.82978		5.74993		5.59296		5.67396		5.61786		5.43016		5.88267		5.52083
			xp	40		40		40		19		16		14		13		12		11		11		10

## Sheet: Dir 20°
Calculation of the sheltering effect (WEPS, new edition)								wind speed	class					relative
								class	middle (CM)	rel Q (%)	CM*rel Q			frequency *	0.0149918
Porosity(%):	0.4							4 - 5 m/s	40	0	0		protection	times of
								5 - 6 m/s	40	0	0		zone	height	arctan	alpha
a	0.0049549	c	8					6 - 7 m/s	29.5	27.8335	821.088		1	0.304321	1.27538	73.0739
b	0.890322	d	2.6					7 - 8 m/s	17.5	50.5315	884.302		2	0.243456	1.33199	76.3172
								8 - 9 m/s	15	21.635	324.525		3	0.182592	1.39019	79.6522
								9 - 10 m/s	13.5	0	0		4	0.121728	1.44966	83.0596
								10 - 11 m/s	12.5	0	0		5	0.0608641	1.51001	86.517
								11 - 12 m/s	11.5	0	0		opposite 5	0.0608641	1.51001	86.517
								12 - 13 m/s	11	0	0
								13 - 14 m/s	10.5	0	0
											20.2991
ut	xp	Factor uxp		u = 4 m/s	xp	u = 5 m/s	xp	u = 6 m/s	xp	u = 7 m/s	xp	u = 8 m/s	xp	u = 9 m/s	xp	u = 10 m/s	xp	u = 11 m/s	xp	u = 12 m/s	xp	u = 13 m/s	xp	u = 14 m/s	xp
6	-6	1.03765		4.15059	-6	5.18824	-6	6.22588	-6	7.26353	-6	8.30118	-6	9.33883	-6	10.3765	-6	11.4141	-6	12.4518	-6	13.4894	-6	14.5271	-6
6	-5	0.96155		3.8462	-5	4.80775	-5	5.7693	-5	6.73085	-5	7.6924	-5	8.65395	-5	9.6155	-5	10.5771	-5	11.5386	-5	12.5002	-5	13.4617	-5
6	-4	0.873579		3.49432	-4	4.36789	-4	5.24147	-4	6.11505	-4	6.98863	-4	7.86221	-4	8.73579	-4	9.60937	-4	10.4829	-4	11.3565	-4	12.2301	-4
6	-3	0.774746		3.09898	-3	3.87373	-3	4.64848	-3	5.42322	-3	6.19797	-3	6.97272	-3	7.74746	-3	8.52221	-3	9.29695	-3	10.0717	-3	10.8464	-3
6	-2	0.668426		2.6737	-2	3.34213	-2	4.01055	-2	4.67898	-2	5.34741	-2	6.01583	-2	6.68426	-2	7.35268	-2	8.02111	-2	8.68953	-2	9.35796	-2
6	-1	0.560022		2.24009	-1	2.80011	-1	3.36013	-1	3.92015	-1	4.48018	-1	5.0402	-1	5.60022	-1	6.16024	-1	6.72026	-1	7.28029	-1	7.84031	-1
6	0	0.456232		1.82493	0	2.28116	0	2.73739	0	3.19362	0	3.64985	0	4.10608	0	4.56232	0	5.01855	0	5.47478	0	5.93101	0	6.38724	0
6	1	0.363987		1.45595	1	1.81993	1	2.18392	1	2.54791	1	2.91189	1	3.27588	1	3.63987	1	4.00385	1	4.36784	1	4.73183	1	5.09582	1
6	2	0.289311		1.15725	2	1.44656	2	1.73587	2	2.02518	2	2.31449	2	2.6038	2	2.89311	2	3.18243	2	3.47174	2	3.76105	2	4.05036	2
6	3	0.236366		0.945465	3	1.18183	3	1.4182	3	1.65456	3	1.89093	3	2.1273	3	2.36366	3	2.60003	3	2.8364	3	3.07276	3	3.30913	3
6	4	0.206923		0.827692	4	1.03461	4	1.24154	4	1.44846	4	1.65538	4	1.86231	4	2.06923	4	2.27615	4	2.48307	4	2.69	4	2.89692	4
6	5	0.200361		0.801444	5	1.00181	5	1.20217	5	1.40253	5	1.60289	5	1.80325	5	2.00361	5	2.20397	5	2.40433	5	2.60469	5	2.80505	5
6	6	0.214129		0.856518	6	1.07065	6	1.28478	6	1.49891	6	1.71304	6	1.92717	6	2.14129	6	2.35542	6	2.56955	6	2.78368	6	2.99781	6
6	7	0.244475		0.9779	7	1.22238	7	1.46685	7	1.71133	7	1.9558	7	2.20028	7	2.44475	7	2.68923	7	2.9337	7	3.17818	7	3.42265	7
6	8	0.287209		1.14884	8	1.43604	8	1.72325	8	2.01046	8	2.29767	8	2.58488	8	2.87209	8	3.1593	8	3.44651	8	3.73371	8	4.02092	8
6	9	0.338319		1.35328	9	1.6916	9	2.02991	9	2.36823	9	2.70655	9	3.04487	9	3.38319	9	3.72151	9	4.05983	9	4.39815	9	4.73647	9
6	10	0.394345		1.57738	10	1.97172	10	2.36607	10	2.76041	10	3.15476	10	3.5491	10	3.94345	10	4.33779	10	4.73214	10	5.12648	10	5.52083	10
6	11	0.452513		1.81005	11	2.26256	11	2.71508	11	3.16759	11	3.6201	11	4.07262	11	4.52513	11	4.97764	11	5.43016	11	5.88267	11	6.33518	11
6	12	0.510714		2.04286	12	2.55357	12	3.06429	12	3.575	12	4.08571	12	4.59643	12	5.10714	12	5.61786	12	6.12857	12	6.63928	12	7.15	12
6	13	0.567396		2.26958	13	2.83698	13	3.40437	13	3.97177	13	4.53916	13	5.10656	13	5.67396	13	6.24135	13	6.80875	13	7.37614	13	7.94354	13
6	14	0.62144		2.48576	14	3.1072	14	3.72864	14	4.35008	14	4.97152	14	5.59296	14	6.2144	14	6.83584	14	7.45728	14	8.07872	14	8.70016	14
6	15	0.672063		2.68825	15	3.36032	15	4.03238	15	4.70444	15	5.3765	15	6.04857	15	6.72063	15	7.39269	15	8.06476	15	8.73682	15	9.40888	15
6	16	0.718742		2.87497	16	3.59371	16	4.31245	16	5.03119	16	5.74993	16	6.46868	16	7.18742	16	7.90616	16	8.6249	16	9.34364	16	10.0624	16
6	17	0.761163		3.04465	17	3.80582	17	4.56698	17	5.32814	17	6.08931	17	6.85047	17	7.61163	17	8.3728	17	9.13396	17	9.89512	17	10.6563	17
6	18	0.799189		3.19676	18	3.99594	18	4.79513	18	5.59432	18	6.39351	18	7.1927	18	7.99189	18	8.79108	18	9.59027	18	10.3895	18	11.1886	18
6	19	0.832826		3.3313	19	4.16413	19	4.99696	19	5.82978	19	6.66261	19	7.49543	19	8.32826	19	9.16108	19	9.99391	19	10.8267	19	11.6596	19
6	20	0.862201		3.4488	20	4.31101	20	5.17321	20	6.03541	20	6.89761	20	7.75981	20	8.62201	20	9.48421	20	10.3464	20	11.2086	20	12.0708	20
6	21	0.887535		3.55014	21	4.43767	21	5.32521	21	6.21274	21	7.10028	21	7.98781	21	8.87535	21	9.76288	21	10.6504	21	11.538	21	12.4255	21
6	22	0.909116		3.63646	22	4.54558	22	5.4547	22	6.36381	22	7.27293	22	8.18204	22	9.09116	22	10.0003	22	10.9094	22	11.8185	22	12.7276	22
6	23	0.92728		3.70912	23	4.6364	23	5.56368	23	6.49096	23	7.41824	23	8.34552	23	9.2728	23	10.2001	23	11.1274	23	12.0546	23	12.9819	23
6	24	0.942388		3.76955	24	4.71194	24	5.65433	24	6.59671	24	7.5391	24	8.48149	24	9.42388	24	10.3663	24	11.3087	24	12.251	24	13.1934	24
6	25	0.954807		3.81923	25	4.77403	25	5.72884	25	6.68365	25	7.63846	25	8.59326	25	9.54807	25	10.5029	25	11.4577	25	12.4125	25	13.3673	25
6	26	0.964899		3.85959	26	4.82449	26	5.78939	26	6.75429	26	7.71919	26	8.68409	26	9.64899	26	10.6139	26	11.5788	26	12.5437	26	13.5086	26
6	27	0.973005		3.89202	27	4.86503	27	5.83803	27	6.81104	27	7.78404	27	8.75705	27	9.73005	27	10.7031	27	11.6761	27	12.6491	27	13.6221	27
6	28	0.979445		3.91778	28	4.89722	28	5.87667	28	6.85611	28	7.83556	28	8.815	28	9.79445	28	10.7739	28	11.7533	28	12.7328	28	13.7122	28
6	29	0.984502		3.93801	29	4.92251	29	5.90701	29	6.89152	29	7.87602	29	8.86052	29	9.84502	29	10.8295	29	11.814	29	12.7985	29	13.783	29
6	30	0.988431		3.95372	30	4.94215	30	5.93058	30	6.91902	30	7.90745	30	8.89588	30	9.88431	30	10.8727	30	11.8612	30	12.8496	30	13.838	30
6	31	0.991449		3.96579	31	4.95724	31	5.94869	31	6.94014	31	7.93159	31	8.92304	31	9.91449	31	10.9059	31	11.8974	31	12.8888	31	13.8803	31
6	32	0.993742		3.97497	32	4.96871	32	5.96245	32	6.95619	32	7.94993	32	8.94367	32	9.93742	32	10.9312	32	11.9249	32	12.9186	32	13.9124	32
6	33	0.995465		3.98186	33	4.97732	33	5.97279	33	6.96825	33	7.96372	33	8.95918	33	9.95465	33	10.9501	33	11.9456	33	12.941	33	13.9365	33
6	34	0.996746		3.98698	34	4.98373	34	5.98048	34	6.97722	34	7.97397	34	8.97071	34	9.96746	34	10.9642	34	11.961	34	12.9577	34	13.9544	34
6	35	0.997688		3.99075	35	4.98844	35	5.98613	35	6.98382	35	7.98151	35	8.97919	35	9.97688	35	10.9746	35	11.9723	35	12.9699	35	13.9676	35
6	36	0.998374		3.9935	36	4.99187	36	5.99024	36	6.98862	36	7.98699	36	8.98536	36	9.98374	36	10.9821	36	11.9805	36	12.9789	36	13.9772	36
6	37	0.998867		3.99547	37	4.99434	37	5.9932	37	6.99207	37	7.99094	37	8.98981	37	9.98867	37	10.9875	37	11.9864	37	12.9853	37	13.9841	37
6	38	0.999219		3.99688	38	4.99609	38	5.99531	38	6.99453	38	7.99375	38	8.99297	38	9.99219	38	10.9914	38	11.9906	38	12.9898	38	13.9891	38
6	39	0.999467		3.99787	39	4.99733	39	5.9968	39	6.99627	39	7.99573	39	8.9952	39	9.99467	39	10.9941	39	11.9936	39	12.9931	39	13.9925	39
6	40	0.999639		3.99856	40	4.9982	40	5.99784	40	6.99748	40	7.99712	40	8.99675	40	9.99639	40	10.996	40	11.9957	40	12.9953	40	13.995	40
				3.99856		4.9982		5.99784		5.82978		5.74993		5.59296		5.67396		5.61786		5.43016		5.88267		5.52083
			xp	40		40		40		19		16		14		13		12		11		11		10

## Sheet: Dir 30°
Calculation of the sheltering effect (WEPS, new edition)								wind speed	class					relative
								class	middle (CM)	rel Q (%)	CM*rel Q			frequency *	0.0216291
Porosity(%):	0.4							4 - 5 m/s	40	0	0		protection	times of
								5 - 6 m/s	40	0	0		zone	height	arctan	alpha
a	0.0049549	c	8					6 - 7 m/s	29.5	46.4768	1371.06		1	0.491031	1.11435	63.8475
b	0.890322	d	2.6					7 - 8 m/s	17.5	38.5274	674.229		2	0.392825	1.19649	68.5539
								8 - 9 m/s	15	14.9958	224.938		3	0.294619	1.28428	73.584
								9 - 10 m/s	13.5	0	0		4	0.196412	1.37685	78.8878
								10 - 11 m/s	12.5	0	0		5	0.0982062	1.4729	84.3912
								11 - 12 m/s	11.5	0	0		opposite 5	0.0982062	1.4729	84.3912
								12 - 13 m/s	11	0	0
								13 - 14 m/s	10.5	0	0
											22.7023
ut	xp	Factor uxp		u = 4 m/s	xp	u = 5 m/s	xp	u = 6 m/s	xp	u = 7 m/s	xp	u = 8 m/s	xp	u = 9 m/s	xp	u = 10 m/s	xp	u = 11 m/s	xp	u = 12 m/s	xp	u = 13 m/s	xp	u = 14 m/s	xp
6	-6	1.03765		4.15059	-6	5.18824	-6	6.22588	-6	7.26353	-6	8.30118	-6	9.33883	-6	10.3765	-6	11.4141	-6	12.4518	-6	13.4894	-6	14.5271	-6
6	-5	0.96155		3.8462	-5	4.80775	-5	5.7693	-5	6.73085	-5	7.6924	-5	8.65395	-5	9.6155	-5	10.5771	-5	11.5386	-5	12.5002	-5	13.4617	-5
6	-4	0.873579		3.49432	-4	4.36789	-4	5.24147	-4	6.11505	-4	6.98863	-4	7.86221	-4	8.73579	-4	9.60937	-4	10.4829	-4	11.3565	-4	12.2301	-4
6	-3	0.774746		3.09898	-3	3.87373	-3	4.64848	-3	5.42322	-3	6.19797	-3	6.97272	-3	7.74746	-3	8.52221	-3	9.29695	-3	10.0717	-3	10.8464	-3
6	-2	0.668426		2.6737	-2	3.34213	-2	4.01055	-2	4.67898	-2	5.34741	-2	6.01583	-2	6.68426	-2	7.35268	-2	8.02111	-2	8.68953	-2	9.35796	-2
6	-1	0.560022		2.24009	-1	2.80011	-1	3.36013	-1	3.92015	-1	4.48018	-1	5.0402	-1	5.60022	-1	6.16024	-1	6.72026	-1	7.28029	-1	7.84031	-1
6	0	0.456232		1.82493	0	2.28116	0	2.73739	0	3.19362	0	3.64985	0	4.10608	0	4.56232	0	5.01855	0	5.47478	0	5.93101	0	6.38724	0
6	1	0.363987		1.45595	1	1.81993	1	2.18392	1	2.54791	1	2.91189	1	3.27588	1	3.63987	1	4.00385	1	4.36784	1	4.73183	1	5.09582	1
6	2	0.289311		1.15725	2	1.44656	2	1.73587	2	2.02518	2	2.31449	2	2.6038	2	2.89311	2	3.18243	2	3.47174	2	3.76105	2	4.05036	2
6	3	0.236366		0.945465	3	1.18183	3	1.4182	3	1.65456	3	1.89093	3	2.1273	3	2.36366	3	2.60003	3	2.8364	3	3.07276	3	3.30913	3
6	4	0.206923		0.827692	4	1.03461	4	1.24154	4	1.44846	4	1.65538	4	1.86231	4	2.06923	4	2.27615	4	2.48307	4	2.69	4	2.89692	4
6	5	0.200361		0.801444	5	1.00181	5	1.20217	5	1.40253	5	1.60289	5	1.80325	5	2.00361	5	2.20397	5	2.40433	5	2.60469	5	2.80505	5
6	6	0.214129		0.856518	6	1.07065	6	1.28478	6	1.49891	6	1.71304	6	1.92717	6	2.14129	6	2.35542	6	2.56955	6	2.78368	6	2.99781	6
6	7	0.244475		0.9779	7	1.22238	7	1.46685	7	1.71133	7	1.9558	7	2.20028	7	2.44475	7	2.68923	7	2.9337	7	3.17818	7	3.42265	7
6	8	0.287209		1.14884	8	1.43604	8	1.72325	8	2.01046	8	2.29767	8	2.58488	8	2.87209	8	3.1593	8	3.44651	8	3.73371	8	4.02092	8
6	9	0.338319		1.35328	9	1.6916	9	2.02991	9	2.36823	9	2.70655	9	3.04487	9	3.38319	9	3.72151	9	4.05983	9	4.39815	9	4.73647	9
6	10	0.394345		1.57738	10	1.97172	10	2.36607	10	2.76041	10	3.15476	10	3.5491	10	3.94345	10	4.33779	10	4.73214	10	5.12648	10	5.52083	10
6	11	0.452513		1.81005	11	2.26256	11	2.71508	11	3.16759	11	3.6201	11	4.07262	11	4.52513	11	4.97764	11	5.43016	11	5.88267	11	6.33518	11
6	12	0.510714		2.04286	12	2.55357	12	3.06429	12	3.575	12	4.08571	12	4.59643	12	5.10714	12	5.61786	12	6.12857	12	6.63928	12	7.15	12
6	13	0.567396		2.26958	13	2.83698	13	3.40437	13	3.97177	13	4.53916	13	5.10656	13	5.67396	13	6.24135	13	6.80875	13	7.37614	13	7.94354	13
6	14	0.62144		2.48576	14	3.1072	14	3.72864	14	4.35008	14	4.97152	14	5.59296	14	6.2144	14	6.83584	14	7.45728	14	8.07872	14	8.70016	14
6	15	0.672063		2.68825	15	3.36032	15	4.03238	15	4.70444	15	5.3765	15	6.04857	15	6.72063	15	7.39269	15	8.06476	15	8.73682	15	9.40888	15
6	16	0.718742		2.87497	16	3.59371	16	4.31245	16	5.03119	16	5.74993	16	6.46868	16	7.18742	16	7.90616	16	8.6249	16	9.34364	16	10.0624	16
6	17	0.761163		3.04465	17	3.80582	17	4.56698	17	5.32814	17	6.08931	17	6.85047	17	7.61163	17	8.3728	17	9.13396	17	9.89512	17	10.6563	17
6	18	0.799189		3.19676	18	3.99594	18	4.79513	18	5.59432	18	6.39351	18	7.1927	18	7.99189	18	8.79108	18	9.59027	18	10.3895	18	11.1886	18
6	19	0.832826		3.3313	19	4.16413	19	4.99696	19	5.82978	19	6.66261	19	7.49543	19	8.32826	19	9.16108	19	9.99391	19	10.8267	19	11.6596	19
6	20	0.862201		3.4488	20	4.31101	20	5.17321	20	6.03541	20	6.89761	20	7.75981	20	8.62201	20	9.48421	20	10.3464	20	11.2086	20	12.0708	20
6	21	0.887535		3.55014	21	4.43767	21	5.32521	21	6.21274	21	7.10028	21	7.98781	21	8.87535	21	9.76288	21	10.6504	21	11.538	21	12.4255	21
6	22	0.909116		3.63646	22	4.54558	22	5.4547	22	6.36381	22	7.27293	22	8.18204	22	9.09116	22	10.0003	22	10.9094	22	11.8185	22	12.7276	22
6	23	0.92728		3.70912	23	4.6364	23	5.56368	23	6.49096	23	7.41824	23	8.34552	23	9.2728	23	10.2001	23	11.1274	23	12.0546	23	12.9819	23
6	24	0.942388		3.76955	24	4.71194	24	5.65433	24	6.59671	24	7.5391	24	8.48149	24	9.42388	24	10.3663	24	11.3087	24	12.251	24	13.1934	24
6	25	0.954807		3.81923	25	4.77403	25	5.72884	25	6.68365	25	7.63846	25	8.59326	25	9.54807	25	10.5029	25	11.4577	25	12.4125	25	13.3673	25
6	26	0.964899		3.85959	26	4.82449	26	5.78939	26	6.75429	26	7.71919	26	8.68409	26	9.64899	26	10.6139	26	11.5788	26	12.5437	26	13.5086	26
6	27	0.973005		3.89202	27	4.86503	27	5.83803	27	6.81104	27	7.78404	27	8.75705	27	9.73005	27	10.7031	27	11.6761	27	12.6491	27	13.6221	27
6	28	0.979445		3.91778	28	4.89722	28	5.87667	28	6.85611	28	7.83556	28	8.815	28	9.79445	28	10.7739	28	11.7533	28	12.7328	28	13.7122	28
6	29	0.984502		3.93801	29	4.92251	29	5.90701	29	6.89152	29	7.87602	29	8.86052	29	9.84502	29	10.8295	29	11.814	29	12.7985	29	13.783	29
6	30	0.988431		3.95372	30	4.94215	30	5.93058	30	6.91902	30	7.90745	30	8.89588	30	9.88431	30	10.8727	30	11.8612	30	12.8496	30	13.838	30
6	31	0.991449		3.96579	31	4.95724	31	5.94869	31	6.94014	31	7.93159	31	8.92304	31	9.91449	31	10.9059	31	11.8974	31	12.8888	31	13.8803	31
6	32	0.993742		3.97497	32	4.96871	32	5.96245	32	6.95619	32	7.94993	32	8.94367	32	9.93742	32	10.9312	32	11.9249	32	12.9186	32	13.9124	32
6	33	0.995465		3.98186	33	4.97732	33	5.97279	33	6.96825	33	7.96372	33	8.95918	33	9.95465	33	10.9501	33	11.9456	33	12.941	33	13.9365	33
6	34	0.996746		3.98698	34	4.98373	34	5.98048	34	6.97722	34	7.97397	34	8.97071	34	9.96746	34	10.9642	34	11.961	34	12.9577	34	13.9544	34
6	35	0.997688		3.99075	35	4.98844	35	5.98613	35	6.98382	35	7.98151	35	8.97919	35	9.97688	35	10.9746	35	11.9723	35	12.9699	35	13.9676	35
6	36	0.998374		3.9935	36	4.99187	36	5.99024	36	6.98862	36	7.98699	36	8.98536	36	9.98374	36	10.9821	36	11.9805	36	12.9789	36	13.9772	36
6	37	0.998867		3.99547	37	4.99434	37	5.9932	37	6.99207	37	7.99094	37	8.98981	37	9.98867	37	10.9875	37	11.9864	37	12.9853	37	13.9841	37
6	38	0.999219		3.99688	38	4.99609	38	5.99531	38	6.99453	38	7.99375	38	8.99297	38	9.99219	38	10.9914	38	11.9906	38	12.9898	38	13.9891	38
6	39	0.999467		3.99787	39	4.99733	39	5.9968	39	6.99627	39	7.99573	39	8.9952	39	9.99467	39	10.9941	39	11.9936	39	12.9931	39	13.9925	39
6	40	0.999639		3.99856	40	4.9982	40	5.99784	40	6.99748	40	7.99712	40	8.99675	40	9.99639	40	10.996	40	11.9957	40	12.9953	40	13.995	40
				3.99856		4.9982		5.99784		5.82978		5.74993		5.59296		5.67396		5.61786		5.43016		5.88267		5.52083
			xp	40		40		40		19		16		14		13		12		11		11		10

## Sheet: Dir 40°
Calculation of the sheltering effect (WEPS, new edition)								wind speed	class					relative
								class	middle (CM)	rel Q (%)	CM*rel Q			frequency *	0.0397174
Porosity(%):	0.4							4 - 5 m/s	40	0	0		protection	times of
								5 - 6 m/s	40	0	0		zone	height	arctan	alpha
a	0.0049549	c	8					6 - 7 m/s	29.5	48.2325	1422.86		1	0.92088	0.826565	47.3587
b	0.890322	d	2.6					7 - 8 m/s	17.5	47.6843	834.475		2	0.736704	0.935859	53.6208
								8 - 9 m/s	15	4.08319	61.2478		3	0.552528	1.06601	61.0781
								9 - 10 m/s	13.5	0	0		4	0.368352	1.21787	69.7786
								10 - 11 m/s	12.5	0	0		5	0.184176	1.38866	79.5644
								11 - 12 m/s	11.5	0	0		opposite 5	0.184176	1.38866	79.5644
								12 - 13 m/s	11	0	0
								13 - 14 m/s	10.5	0	0
											23.1858
ut	xp	Factor uxp		u = 4 m/s	xp	u = 5 m/s	xp	u = 6 m/s	xp	u = 7 m/s	xp	u = 8 m/s	xp	u = 9 m/s	xp	u = 10 m/s	xp	u = 11 m/s	xp	u = 12 m/s	xp	u = 13 m/s	xp	u = 14 m/s	xp
6	-6	1.03765		4.15059	-6	5.18824	-6	6.22588	-6	7.26353	-6	8.30118	-6	9.33883	-6	10.3765	-6	11.4141	-6	12.4518	-6	13.4894	-6	14.5271	-6
6	-5	0.96155		3.8462	-5	4.80775	-5	5.7693	-5	6.73085	-5	7.6924	-5	8.65395	-5	9.6155	-5	10.5771	-5	11.5386	-5	12.5002	-5	13.4617	-5
6	-4	0.873579		3.49432	-4	4.36789	-4	5.24147	-4	6.11505	-4	6.98863	-4	7.86221	-4	8.73579	-4	9.60937	-4	10.4829	-4	11.3565	-4	12.2301	-4
6	-3	0.774746		3.09898	-3	3.87373	-3	4.64848	-3	5.42322	-3	6.19797	-3	6.97272	-3	7.74746	-3	8.52221	-3	9.29695	-3	10.0717	-3	10.8464	-3
6	-2	0.668426		2.6737	-2	3.34213	-2	4.01055	-2	4.67898	-2	5.34741	-2	6.01583	-2	6.68426	-2	7.35268	-2	8.02111	-2	8.68953	-2	9.35796	-2
6	-1	0.560022		2.24009	-1	2.80011	-1	3.36013	-1	3.92015	-1	4.48018	-1	5.0402	-1	5.60022	-1	6.16024	-1	6.72026	-1	7.28029	-1	7.84031	-1
6	0	0.456232		1.82493	0	2.28116	0	2.73739	0	3.19362	0	3.64985	0	4.10608	0	4.56232	0	5.01855	0	5.47478	0	5.93101	0	6.38724	0
6	1	0.363987		1.45595	1	1.81993	1	2.18392	1	2.54791	1	2.91189	1	3.27588	1	3.63987	1	4.00385	1	4.36784	1	4.73183	1	5.09582	1
6	2	0.289311		1.15725	2	1.44656	2	1.73587	2	2.02518	2	2.31449	2	2.6038	2	2.89311	2	3.18243	2	3.47174	2	3.76105	2	4.05036	2
6	3	0.236366		0.945465	3	1.18183	3	1.4182	3	1.65456	3	1.89093	3	2.1273	3	2.36366	3	2.60003	3	2.8364	3	3.07276	3	3.30913	3
6	4	0.206923		0.827692	4	1.03461	4	1.24154	4	1.44846	4	1.65538	4	1.86231	4	2.06923	4	2.27615	4	2.48307	4	2.69	4	2.89692	4
6	5	0.200361		0.801444	5	1.00181	5	1.20217	5	1.40253	5	1.60289	5	1.80325	5	2.00361	5	2.20397	5	2.40433	5	2.60469	5	2.80505	5
6	6	0.214129		0.856518	6	1.07065	6	1.28478	6	1.49891	6	1.71304	6	1.92717	6	2.14129	6	2.35542	6	2.56955	6	2.78368	6	2.99781	6
6	7	0.244475		0.9779	7	1.22238	7	1.46685	7	1.71133	7	1.9558	7	2.20028	7	2.44475	7	2.68923	7	2.9337	7	3.17818	7	3.42265	7
6	8	0.287209		1.14884	8	1.43604	8	1.72325	8	2.01046	8	2.29767	8	2.58488	8	2.87209	8	3.1593	8	3.44651	8	3.73371	8	4.02092	8
6	9	0.338319		1.35328	9	1.6916	9	2.02991	9	2.36823	9	2.70655	9	3.04487	9	3.38319	9	3.72151	9	4.05983	9	4.39815	9	4.73647	9
6	10	0.394345		1.57738	10	1.97172	10	2.36607	10	2.76041	10	3.15476	10	3.5491	10	3.94345	10	4.33779	10	4.73214	10	5.12648	10	5.52083	10
6	11	0.452513		1.81005	11	2.26256	11	2.71508	11	3.16759	11	3.6201	11	4.07262	11	4.52513	11	4.97764	11	5.43016	11	5.88267	11	6.33518	11
6	12	0.510714		2.04286	12	2.55357	12	3.06429	12	3.575	12	4.08571	12	4.59643	12	5.10714	12	5.61786	12	6.12857	12	6.63928	12	7.15	12
6	13	0.567396		2.26958	13	2.83698	13	3.40437	13	3.97177	13	4.53916	13	5.10656	13	5.67396	13	6.24135	13	6.80875	13	7.37614	13	7.94354	13
6	14	0.62144		2.48576	14	3.1072	14	3.72864	14	4.35008	14	4.97152	14	5.59296	14	6.2144	14	6.83584	14	7.45728	14	8.07872	14	8.70016	14
6	15	0.672063		2.68825	15	3.36032	15	4.03238	15	4.70444	15	5.3765	15	6.04857	15	6.72063	15	7.39269	15	8.06476	15	8.73682	15	9.40888	15
6	16	0.718742		2.87497	16	3.59371	16	4.31245	16	5.03119	16	5.74993	16	6.46868	16	7.18742	16	7.90616	16	8.6249	16	9.34364	16	10.0624	16
6	17	0.761163		3.04465	17	3.80582	17	4.56698	17	5.32814	17	6.08931	17	6.85047	17	7.61163	17	8.3728	17	9.13396	17	9.89512	17	10.6563	17
6	18	0.799189		3.19676	18	3.99594	18	4.79513	18	5.59432	18	6.39351	18	7.1927	18	7.99189	18	8.79108	18	9.59027	18	10.3895	18	11.1886	18
6	19	0.832826		3.3313	19	4.16413	19	4.99696	19	5.82978	19	6.66261	19	7.49543	19	8.32826	19	9.16108	19	9.99391	19	10.8267	19	11.6596	19
6	20	0.862201		3.4488	20	4.31101	20	5.17321	20	6.03541	20	6.89761	20	7.75981	20	8.62201	20	9.48421	20	10.3464	20	11.2086	20	12.0708	20
6	21	0.887535		3.55014	21	4.43767	21	5.32521	21	6.21274	21	7.10028	21	7.98781	21	8.87535	21	9.76288	21	10.6504	21	11.538	21	12.4255	21
6	22	0.909116		3.63646	22	4.54558	22	5.4547	22	6.36381	22	7.27293	22	8.18204	22	9.09116	22	10.0003	22	10.9094	22	11.8185	22	12.7276	22
6	23	0.92728		3.70912	23	4.6364	23	5.56368	23	6.49096	23	7.41824	23	8.34552	23	9.2728	23	10.2001	23	11.1274	23	12.0546	23	12.9819	23
6	24	0.942388		3.76955	24	4.71194	24	5.65433	24	6.59671	24	7.5391	24	8.48149	24	9.42388	24	10.3663	24	11.3087	24	12.251	24	13.1934	24
6	25	0.954807		3.81923	25	4.77403	25	5.72884	25	6.68365	25	7.63846	25	8.59326	25	9.54807	25	10.5029	25	11.4577	25	12.4125	25	13.3673	25
6	26	0.964899		3.85959	26	4.82449	26	5.78939	26	6.75429	26	7.71919	26	8.68409	26	9.64899	26	10.6139	26	11.5788	26	12.5437	26	13.5086	26
6	27	0.973005		3.89202	27	4.86503	27	5.83803	27	6.81104	27	7.78404	27	8.75705	27	9.73005	27	10.7031	27	11.6761	27	12.6491	27	13.6221	27
6	28	0.979445		3.91778	28	4.89722	28	5.87667	28	6.85611	28	7.83556	28	8.815	28	9.79445	28	10.7739	28	11.7533	28	12.7328	28	13.7122	28
6	29	0.984502		3.93801	29	4.92251	29	5.90701	29	6.89152	29	7.87602	29	8.86052	29	9.84502	29	10.8295	29	11.814	29	12.7985	29	13.783	29
6	30	0.988431		3.95372	30	4.94215	30	5.93058	30	6.91902	30	7.90745	30	8.89588	30	9.88431	30	10.8727	30	11.8612	30	12.8496	30	13.838	30
6	31	0.991449		3.96579	31	4.95724	31	5.94869	31	6.94014	31	7.93159	31	8.92304	31	9.91449	31	10.9059	31	11.8974	31	12.8888	31	13.8803	31
6	32	0.993742		3.97497	32	4.96871	32	5.96245	32	6.95619	32	7.94993	32	8.94367	32	9.93742	32	10.9312	32	11.9249	32	12.9186	32	13.9124	32
6	33	0.995465		3.98186	33	4.97732	33	5.97279	33	6.96825	33	7.96372	33	8.95918	33	9.95465	33	10.9501	33	11.9456	33	12.941	33	13.9365	33
6	34	0.996746		3.98698	34	4.98373	34	5.98048	34	6.97722	34	7.97397	34	8.97071	34	9.96746	34	10.9642	34	11.961	34	12.9577	34	13.9544	34
6	35	0.997688		3.99075	35	4.98844	35	5.98613	35	6.98382	35	7.98151	35	8.97919	35	9.97688	35	10.9746	35	11.9723	35	12.9699	35	13.9676	35
6	36	0.998374		3.9935	36	4.99187	36	5.99024	36	6.98862	36	7.98699	36	8.98536	36	9.98374	36	10.9821	36	11.9805	36	12.9789	36	13.9772	36
6	37	0.998867		3.99547	37	4.99434	37	5.9932	37	6.99207	37	7.99094	37	8.98981	37	9.98867	37	10.9875	37	11.9864	37	12.9853	37	13.9841	37
6	38	0.999219		3.99688	38	4.99609	38	5.99531	38	6.99453	38	7.99375	38	8.99297	38	9.99219	38	10.9914	38	11.9906	38	12.9898	38	13.9891	38
6	39	0.999467		3.99787	39	4.99733	39	5.9968	39	6.99627	39	7.99573	39	8.9952	39	9.99467	39	10.9941	39	11.9936	39	12.9931	39	13.9925	39
6	40	0.999639		3.99856	40	4.9982	40	5.99784	40	6.99748	40	7.99712	40	8.99675	40	9.99639	40	10.996	40	11.9957	40	12.9953	40	13.995	40
				3.99856		4.9982		5.99784		5.82978		5.74993		5.59296		5.67396		5.61786		5.43016		5.88267		5.52083
			xp	40		40		40		19		16		14		13		12		11		11		10

## Sheet: Dir 50°
Calculation of the sheltering effect (WEPS, new edition)								wind speed	class					relative
								class	middle (CM)	rel Q (%)	CM*rel Q			frequency *	0.0149772
Porosity(%):	0.4							4 - 5 m/s	40	0	0		protection	times of
								5 - 6 m/s	40	0	0		zone	height	arctan	alpha
a	0.0049549	c	8					6 - 7 m/s	29.5	69.6516	2054.72		1	0.387283	1.2013	68.8294
b	0.890322	d	2.6					7 - 8 m/s	17.5	30.3484	531.098		2	0.309827	1.27035	72.7856
								8 - 9 m/s	15	0	0		3	0.23237	1.34248	76.9183
								9 - 10 m/s	13.5	0	0		4	0.154913	1.4171	81.1941
								10 - 11 m/s	12.5	0	0		5	0.0774566	1.49349	85.5709
								11 - 12 m/s	11.5	0	0		opposite 5	0.0774566	1.49349	85.5709
								12 - 13 m/s	11	0	0
								13 - 14 m/s	10.5	0	0
											25.8582
ut	xp	Factor uxp		u = 4 m/s	xp	u = 5 m/s	xp	u = 6 m/s	xp	u = 7 m/s	xp	u = 8 m/s	xp	u = 9 m/s	xp	u = 10 m/s	xp	u = 11 m/s	xp	u = 12 m/s	xp	u = 13 m/s	xp	u = 14 m/s	xp
6	-6	1.03765		4.15059	-6	5.18824	-6	6.22588	-6	7.26353	-6	8.30118	-6	9.33883	-6	10.3765	-6	11.4141	-6	12.4518	-6	13.4894	-6	14.5271	-6
6	-5	0.96155		3.8462	-5	4.80775	-5	5.7693	-5	6.73085	-5	7.6924	-5	8.65395	-5	9.6155	-5	10.5771	-5	11.5386	-5	12.5002	-5	13.4617	-5
6	-4	0.873579		3.49432	-4	4.36789	-4	5.24147	-4	6.11505	-4	6.98863	-4	7.86221	-4	8.73579	-4	9.60937	-4	10.4829	-4	11.3565	-4	12.2301	-4
6	-3	0.774746		3.09898	-3	3.87373	-3	4.64848	-3	5.42322	-3	6.19797	-3	6.97272	-3	7.74746	-3	8.52221	-3	9.29695	-3	10.0717	-3	10.8464	-3
6	-2	0.668426		2.6737	-2	3.34213	-2	4.01055	-2	4.67898	-2	5.34741	-2	6.01583	-2	6.68426	-2	7.35268	-2	8.02111	-2	8.68953	-2	9.35796	-2
6	-1	0.560022		2.24009	-1	2.80011	-1	3.36013	-1	3.92015	-1	4.48018	-1	5.0402	-1	5.60022	-1	6.16024	-1	6.72026	-1	7.28029	-1	7.84031	-1
6	0	0.456232		1.82493	0	2.28116	0	2.73739	0	3.19362	0	3.64985	0	4.10608	0	4.56232	0	5.01855	0	5.47478	0	5.93101	0	6.38724	0
6	1	0.363987		1.45595	1	1.81993	1	2.18392	1	2.54791	1	2.91189	1	3.27588	1	3.63987	1	4.00385	1	4.36784	1	4.73183	1	5.09582	1
6	2	0.289311		1.15725	2	1.44656	2	1.73587	2	2.02518	2	2.31449	2	2.6038	2	2.89311	2	3.18243	2	3.47174	2	3.76105	2	4.05036	2
6	3	0.236366		0.945465	3	1.18183	3	1.4182	3	1.65456	3	1.89093	3	2.1273	3	2.36366	3	2.60003	3	2.8364	3	3.07276	3	3.30913	3
6	4	0.206923		0.827692	4	1.03461	4	1.24154	4	1.44846	4	1.65538	4	1.86231	4	2.06923	4	2.27615	4	2.48307	4	2.69	4	2.89692	4
6	5	0.200361		0.801444	5	1.00181	5	1.20217	5	1.40253	5	1.60289	5	1.80325	5	2.00361	5	2.20397	5	2.40433	5	2.60469	5	2.80505	5
6	6	0.214129		0.856518	6	1.07065	6	1.28478	6	1.49891	6	1.71304	6	1.92717	6	2.14129	6	2.35542	6	2.56955	6	2.78368	6	2.99781	6
6	7	0.244475		0.9779	7	1.22238	7	1.46685	7	1.71133	7	1.9558	7	2.20028	7	2.44475	7	2.68923	7	2.9337	7	3.17818	7	3.42265	7
6	8	0.287209		1.14884	8	1.43604	8	1.72325	8	2.01046	8	2.29767	8	2.58488	8	2.87209	8	3.1593	8	3.44651	8	3.73371	8	4.02092	8
6	9	0.338319		1.35328	9	1.6916	9	2.02991	9	2.36823	9	2.70655	9	3.04487	9	3.38319	9	3.72151	9	4.05983	9	4.39815	9	4.73647	9
6	10	0.394345		1.57738	10	1.97172	10	2.36607	10	2.76041	10	3.15476	10	3.5491	10	3.94345	10	4.33779	10	4.73214	10	5.12648	10	5.52083	10
6	11	0.452513		1.81005	11	2.26256	11	2.71508	11	3.16759	11	3.6201	11	4.07262	11	4.52513	11	4.97764	11	5.43016	11	5.88267	11	6.33518	11
6	12	0.510714		2.04286	12	2.55357	12	3.06429	12	3.575	12	4.08571	12	4.59643	12	5.10714	12	5.61786	12	6.12857	12	6.63928	12	7.15	12
6	13	0.567396		2.26958	13	2.83698	13	3.40437	13	3.97177	13	4.53916	13	5.10656	13	5.67396	13	6.24135	13	6.80875	13	7.37614	13	7.94354	13
6	14	0.62144		2.48576	14	3.1072	14	3.72864	14	4.35008	14	4.97152	14	5.59296	14	6.2144	14	6.83584	14	7.45728	14	8.07872	14	8.70016	14
6	15	0.672063		2.68825	15	3.36032	15	4.03238	15	4.70444	15	5.3765	15	6.04857	15	6.72063	15	7.39269	15	8.06476	15	8.73682	15	9.40888	15
6	16	0.718742		2.87497	16	3.59371	16	4.31245	16	5.03119	16	5.74993	16	6.46868	16	7.18742	16	7.90616	16	8.6249	16	9.34364	16	10.0624	16
6	17	0.761163		3.04465	17	3.80582	17	4.56698	17	5.32814	17	6.08931	17	6.85047	17	7.61163	17	8.3728	17	9.13396	17	9.89512	17	10.6563	17
6	18	0.799189		3.19676	18	3.99594	18	4.79513	18	5.59432	18	6.39351	18	7.1927	18	7.99189	18	8.79108	18	9.59027	18	10.3895	18	11.1886	18
6	19	0.832826		3.3313	19	4.16413	19	4.99696	19	5.82978	19	6.66261	19	7.49543	19	8.32826	19	9.16108	19	9.99391	19	10.8267	19	11.6596	19
6	20	0.862201		3.4488	20	4.31101	20	5.17321	20	6.03541	20	6.89761	20	7.75981	20	8.62201	20	9.48421	20	10.3464	20	11.2086	20	12.0708	20
6	21	0.887535		3.55014	21	4.43767	21	5.32521	21	6.21274	21	7.10028	21	7.98781	21	8.87535	21	9.76288	21	10.6504	21	11.538	21	12.4255	21
6	22	0.909116		3.63646	22	4.54558	22	5.4547	22	6.36381	22	7.27293	22	8.18204	22	9.09116	22	10.0003	22	10.9094	22	11.8185	22	12.7276	22
6	23	0.92728		3.70912	23	4.6364	23	5.56368	23	6.49096	23	7.41824	23	8.34552	23	9.2728	23	10.2001	23	11.1274	23	12.0546	23	12.9819	23
6	24	0.942388		3.76955	24	4.71194	24	5.65433	24	6.59671	24	7.5391	24	8.48149	24	9.42388	24	10.3663	24	11.3087	24	12.251	24	13.1934	24
6	25	0.954807		3.81923	25	4.77403	25	5.72884	25	6.68365	25	7.63846	25	8.59326	25	9.54807	25	10.5029	25	11.4577	25	12.4125	25	13.3673	25
6	26	0.964899		3.85959	26	4.82449	26	5.78939	26	6.75429	26	7.71919	26	8.68409	26	9.64899	26	10.6139	26	11.5788	26	12.5437	26	13.5086	26
6	27	0.973005		3.89202	27	4.86503	27	5.83803	27	6.81104	27	7.78404	27	8.75705	27	9.73005	27	10.7031	27	11.6761	27	12.6491	27	13.6221	27
6	28	0.979445		3.91778	28	4.89722	28	5.87667	28	6.85611	28	7.83556	28	8.815	28	9.79445	28	10.7739	28	11.7533	28	12.7328	28	13.7122	28
6	29	0.984502		3.93801	29	4.92251	29	5.90701	29	6.89152	29	7.87602	29	8.86052	29	9.84502	29	10.8295	29	11.814	29	12.7985	29	13.783	29
6	30	0.988431		3.95372	30	4.94215	30	5.93058	30	6.91902	30	7.90745	30	8.89588	30	9.88431	30	10.8727	30	11.8612	30	12.8496	30	13.838	30
6	31	0.991449		3.96579	31	4.95724	31	5.94869	31	6.94014	31	7.93159	31	8.92304	31	9.91449	31	10.9059	31	11.8974	31	12.8888	31	13.8803	31
6	32	0.993742		3.97497	32	4.96871	32	5.96245	32	6.95619	32	7.94993	32	8.94367	32	9.93742	32	10.9312	32	11.9249	32	12.9186	32	13.9124	32
6	33	0.995465		3.98186	33	4.97732	33	5.97279	33	6.96825	33	7.96372	33	8.95918	33	9.95465	33	10.9501	33	11.9456	33	12.941	33	13.9365	33
6	34	0.996746		3.98698	34	4.98373	34	5.98048	34	6.97722	34	7.97397	34	8.97071	34	9.96746	34	10.9642	34	11.961	34	12.9577	34	13.9544	34
6	35	0.997688		3.99075	35	4.98844	35	5.98613	35	6.98382	35	7.98151	35	8.97919	35	9.97688	35	10.9746	35	11.9723	35	12.9699	35	13.9676	35
6	36	0.998374		3.9935	36	4.99187	36	5.99024	36	6.98862	36	7.98699	36	8.98536	36	9.98374	36	10.9821	36	11.9805	36	12.9789	36	13.9772	36
6	37	0.998867		3.99547	37	4.99434	37	5.9932	37	6.99207	37	7.99094	37	8.98981	37	9.98867	37	10.9875	37	11.9864	37	12.9853	37	13.9841	37
6	38	0.999219		3.99688	38	4.99609	38	5.99531	38	6.99453	38	7.99375	38	8.99297	38	9.99219	38	10.9914	38	11.9906	38	12.9898	38	13.9891	38
6	39	0.999467		3.99787	39	4.99733	39	5.9968	39	6.99627	39	7.99573	39	8.9952	39	9.99467	39	10.9941	39	11.9936	39	12.9931	39	13.9925	39
6	40	0.999639		3.99856	40	4.9982	40	5.99784	40	6.99748	40	7.99712	40	8.99675	40	9.99639	40	10.996	40	11.9957	40	12.9953	40	13.995	40
				3.99856		4.9982		5.99784		5.82978		5.74993		5.59296		5.67396		5.61786		5.43016		5.88267		5.52083
			xp	40		40		40		19		16		14		13		12		11		11		10

## Sheet: Dir 60°
Calculation of the sheltering effect (WEPS, new edition)								wind speed	class					relative
								class	middle (CM)	rel Q (%)	CM*rel Q			frequency *	0.0512345
Porosity(%):	0.4							4 - 5 m/s	40	0	0		protection	times of
								5 - 6 m/s	40	0	0		zone	height	arctan	alpha
a	0.0049549	c	8					6 - 7 m/s	29.5	36.6498	1081.17		1	1.09761	0.7389	42.3358
b	0.890322	d	2.6					7 - 8 m/s	17.5	44.3583	776.27		2	0.878084	0.850222	48.7141
								8 - 9 m/s	15	18.9919	284.879		3	0.658563	0.988425	56.6326
								9 - 10 m/s	13.5	0	0		4	0.439042	1.15709	66.2965
								10 - 11 m/s	12.5	0	0		5	0.219521	1.3547	77.6188
								11 - 12 m/s	11.5	0	0		opposite 5	0.219521	1.3547	77.6188
								12 - 13 m/s	11	0	0
								13 - 14 m/s	10.5	0	0
											21.4232
ut	xp	Factor uxp		u = 4 m/s	xp	u = 5 m/s	xp	u = 6 m/s	xp	u = 7 m/s	xp	u = 8 m/s	xp	u = 9 m/s	xp	u = 10 m/s	xp	u = 11 m/s	xp	u = 12 m/s	xp	u = 13 m/s	xp	u = 14 m/s	xp
6	-6	1.03765		4.15059	-6	5.18824	-6	6.22588	-6	7.26353	-6	8.30118	-6	9.33883	-6	10.3765	-6	11.4141	-6	12.4518	-6	13.4894	-6	14.5271	-6
6	-5	0.96155		3.8462	-5	4.80775	-5	5.7693	-5	6.73085	-5	7.6924	-5	8.65395	-5	9.6155	-5	10.5771	-5	11.5386	-5	12.5002	-5	13.4617	-5
6	-4	0.873579		3.49432	-4	4.36789	-4	5.24147	-4	6.11505	-4	6.98863	-4	7.86221	-4	8.73579	-4	9.60937	-4	10.4829	-4	11.3565	-4	12.2301	-4
6	-3	0.774746		3.09898	-3	3.87373	-3	4.64848	-3	5.42322	-3	6.19797	-3	6.97272	-3	7.74746	-3	8.52221	-3	9.29695	-3	10.0717	-3	10.8464	-3
6	-2	0.668426		2.6737	-2	3.34213	-2	4.01055	-2	4.67898	-2	5.34741	-2	6.01583	-2	6.68426	-2	7.35268	-2	8.02111	-2	8.68953	-2	9.35796	-2
6	-1	0.560022		2.24009	-1	2.80011	-1	3.36013	-1	3.92015	-1	4.48018	-1	5.0402	-1	5.60022	-1	6.16024	-1	6.72026	-1	7.28029	-1	7.84031	-1
6	0	0.456232		1.82493	0	2.28116	0	2.73739	0	3.19362	0	3.64985	0	4.10608	0	4.56232	0	5.01855	0	5.47478	0	5.93101	0	6.38724	0
6	1	0.363987		1.45595	1	1.81993	1	2.18392	1	2.54791	1	2.91189	1	3.27588	1	3.63987	1	4.00385	1	4.36784	1	4.73183	1	5.09582	1
6	2	0.289311		1.15725	2	1.44656	2	1.73587	2	2.02518	2	2.31449	2	2.6038	2	2.89311	2	3.18243	2	3.47174	2	3.76105	2	4.05036	2
6	3	0.236366		0.945465	3	1.18183	3	1.4182	3	1.65456	3	1.89093	3	2.1273	3	2.36366	3	2.60003	3	2.8364	3	3.07276	3	3.30913	3
6	4	0.206923		0.827692	4	1.03461	4	1.24154	4	1.44846	4	1.65538	4	1.86231	4	2.06923	4	2.27615	4	2.48307	4	2.69	4	2.89692	4
6	5	0.200361		0.801444	5	1.00181	5	1.20217	5	1.40253	5	1.60289	5	1.80325	5	2.00361	5	2.20397	5	2.40433	5	2.60469	5	2.80505	5
6	6	0.214129		0.856518	6	1.07065	6	1.28478	6	1.49891	6	1.71304	6	1.92717	6	2.14129	6	2.35542	6	2.56955	6	2.78368	6	2.99781	6
6	7	0.244475		0.9779	7	1.22238	7	1.46685	7	1.71133	7	1.9558	7	2.20028	7	2.44475	7	2.68923	7	2.9337	7	3.17818	7	3.42265	7
6	8	0.287209		1.14884	8	1.43604	8	1.72325	8	2.01046	8	2.29767	8	2.58488	8	2.87209	8	3.1593	8	3.44651	8	3.73371	8	4.02092	8
6	9	0.338319		1.35328	9	1.6916	9	2.02991	9	2.36823	9	2.70655	9	3.04487	9	3.38319	9	3.72151	9	4.05983	9	4.39815	9	4.73647	9
6	10	0.394345		1.57738	10	1.97172	10	2.36607	10	2.76041	10	3.15476	10	3.5491	10	3.94345	10	4.33779	10	4.73214	10	5.12648	10	5.52083	10
6	11	0.452513		1.81005	11	2.26256	11	2.71508	11	3.16759	11	3.6201	11	4.07262	11	4.52513	11	4.97764	11	5.43016	11	5.88267	11	6.33518	11
6	12	0.510714		2.04286	12	2.55357	12	3.06429	12	3.575	12	4.08571	12	4.59643	12	5.10714	12	5.61786	12	6.12857	12	6.63928	12	7.15	12
6	13	0.567396		2.26958	13	2.83698	13	3.40437	13	3.97177	13	4.53916	13	5.10656	13	5.67396	13	6.24135	13	6.80875	13	7.37614	13	7.94354	13
6	14	0.62144		2.48576	14	3.1072	14	3.72864	14	4.35008	14	4.97152	14	5.59296	14	6.2144	14	6.83584	14	7.45728	14	8.07872	14	8.70016	14
6	15	0.672063		2.68825	15	3.36032	15	4.03238	15	4.70444	15	5.3765	15	6.04857	15	6.72063	15	7.39269	15	8.06476	15	8.73682	15	9.40888	15
6	16	0.718742		2.87497	16	3.59371	16	4.31245	16	5.03119	16	5.74993	16	6.46868	16	7.18742	16	7.90616	16	8.6249	16	9.34364	16	10.0624	16
6	17	0.761163		3.04465	17	3.80582	17	4.56698	17	5.32814	17	6.08931	17	6.85047	17	7.61163	17	8.3728	17	9.13396	17	9.89512	17	10.6563	17
6	18	0.799189		3.19676	18	3.99594	18	4.79513	18	5.59432	18	6.39351	18	7.1927	18	7.99189	18	8.79108	18	9.59027	18	10.3895	18	11.1886	18
6	19	0.832826		3.3313	19	4.16413	19	4.99696	19	5.82978	19	6.66261	19	7.49543	19	8.32826	19	9.16108	19	9.99391	19	10.8267	19	11.6596	19
6	20	0.862201		3.4488	20	4.31101	20	5.17321	20	6.03541	20	6.89761	20	7.75981	20	8.62201	20	9.48421	20	10.3464	20	11.2086	20	12.0708	20
6	21	0.887535		3.55014	21	4.43767	21	5.32521	21	6.21274	21	7.10028	21	7.98781	21	8.87535	21	9.76288	21	10.6504	21	11.538	21	12.4255	21
6	22	0.909116		3.63646	22	4.54558	22	5.4547	22	6.36381	22	7.27293	22	8.18204	22	9.09116	22	10.0003	22	10.9094	22	11.8185	22	12.7276	22
6	23	0.92728		3.70912	23	4.6364	23	5.56368	23	6.49096	23	7.41824	23	8.34552	23	9.2728	23	10.2001	23	11.1274	23	12.0546	23	12.9819	23
6	24	0.942388		3.76955	24	4.71194	24	5.65433	24	6.59671	24	7.5391	24	8.48149	24	9.42388	24	10.3663	24	11.3087	24	12.251	24	13.1934	24
6	25	0.954807		3.81923	25	4.77403	25	5.72884	25	6.68365	25	7.63846	25	8.59326	25	9.54807	25	10.5029	25	11.4577	25	12.4125	25	13.3673	25
6	26	0.964899		3.85959	26	4.82449	26	5.78939	26	6.75429	26	7.71919	26	8.68409	26	9.64899	26	10.6139	26	11.5788	26	12.5437	26	13.5086	26
6	27	0.973005		3.89202	27	4.86503	27	5.83803	27	6.81104	27	7.78404	27	8.75705	27	9.73005	27	10.7031	27	11.6761	27	12.6491	27	13.6221	27
6	28	0.979445		3.91778	28	4.89722	28	5.87667	28	6.85611	28	7.83556	28	8.815	28	9.79445	28	10.7739	28	11.7533	28	12.7328	28	13.7122	28
6	29	0.984502		3.93801	29	4.92251	29	5.90701	29	6.89152	29	7.87602	29	8.86052	29	9.84502	29	10.8295	29	11.814	29	12.7985	29	13.783	29
6	30	0.988431		3.95372	30	4.94215	30	5.93058	30	6.91902	30	7.90745	30	8.89588	30	9.88431	30	10.8727	30	11.8612	30	12.8496	30	13.838	30
6	31	0.991449		3.96579	31	4.95724	31	5.94869	31	6.94014	31	7.93159	31	8.92304	31	9.91449	31	10.9059	31	11.8974	31	12.8888	31	13.8803	31
6	32	0.993742		3.97497	32	4.96871	32	5.96245	32	6.95619	32	7.94993	32	8.94367	32	9.93742	32	10.9312	32	11.9249	32	12.9186	32	13.9124	32
6	33	0.995465		3.98186	33	4.97732	33	5.97279	33	6.96825	33	7.96372	33	8.95918	33	9.95465	33	10.9501	33	11.9456	33	12.941	33	13.9365	33
6	34	0.996746		3.98698	34	4.98373	34	5.98048	34	6.97722	34	7.97397	34	8.97071	34	9.96746	34	10.9642	34	11.961	34	12.9577	34	13.9544	34
6	35	0.997688		3.99075	35	4.98844	35	5.98613	35	6.98382	35	7.98151	35	8.97919	35	9.97688	35	10.9746	35	11.9723	35	12.9699	35	13.9676	35
6	36	0.998374		3.9935	36	4.99187	36	5.99024	36	6.98862	36	7.98699	36	8.98536	36	9.98374	36	10.9821	36	11.9805	36	12.9789	36	13.9772	36
6	37	0.998867		3.99547	37	4.99434	37	5.9932	37	6.99207	37	7.99094	37	8.98981	37	9.98867	37	10.9875	37	11.9864	37	12.9853	37	13.9841	37
6	38	0.999219		3.99688	38	4.99609	38	5.99531	38	6.99453	38	7.99375	38	8.99297	38	9.99219	38	10.9914	38	11.9906	38	12.9898	38	13.9891	38
6	39	0.999467		3.99787	39	4.99733	39	5.9968	39	6.99627	39	7.99573	39	8.9952	39	9.99467	39	10.9941	39	11.9936	39	12.9931	39	13.9925	39
6	40	0.999639		3.99856	40	4.9982	40	5.99784	40	6.99748	40	7.99712	40	8.99675	40	9.99639	40	10.996	40	11.9957	40	12.9953	40	13.995	40
				3.99856		4.9982		5.99784		5.82978		5.74993		5.59296		5.67396		5.61786		5.43016		5.88267		5.52083
			xp	40		40		40		19		16		14		13		12		11		11		10

## Sheet: Dir 70°
Calculation of the sheltering effect (WEPS, new edition)								wind speed	class					relative
								class	middle (CM)	rel Q (%)	CM*rel Q			frequency *	0.053221
Porosity(%):	0.4							4 - 5 m/s	40	0	0		protection	times of
								5 - 6 m/s	40	0	0		zone	height	arctan	alpha
a	0.0049549	c	8					6 - 7 m/s	29.5	31.718	935.681		1	1.07717	0.748262	42.8723
b	0.890322	d	2.6					7 - 8 m/s	17.5	25.6216	448.377		2	0.861739	0.859526	49.2472
								8 - 9 m/s	15	42.6604	639.906		3	0.646304	0.997024	57.1252
								9 - 10 m/s	13.5	0	0		4	0.43087	1.16396	66.6903
								10 - 11 m/s	12.5	0	0		5	0.215435	1.3586	77.8423
								11 - 12 m/s	11.5	0	0		opposite 5	0.215435	1.3586	77.8423
								12 - 13 m/s	11	0	0
								13 - 14 m/s	10.5	0	0
											20.2397
ut	xp	Factor uxp		u = 4 m/s	xp	u = 5 m/s	xp	u = 6 m/s	xp	u = 7 m/s	xp	u = 8 m/s	xp	u = 9 m/s	xp	u = 10 m/s	xp	u = 11 m/s	xp	u = 12 m/s	xp	u = 13 m/s	xp	u = 14 m/s	xp
6	-6	1.03765		4.15059	-6	5.18824	-6	6.22588	-6	7.26353	-6	8.30118	-6	9.33883	-6	10.3765	-6	11.4141	-6	12.4518	-6	13.4894	-6	14.5271	-6
6	-5	0.96155		3.8462	-5	4.80775	-5	5.7693	-5	6.73085	-5	7.6924	-5	8.65395	-5	9.6155	-5	10.5771	-5	11.5386	-5	12.5002	-5	13.4617	-5
6	-4	0.873579		3.49432	-4	4.36789	-4	5.24147	-4	6.11505	-4	6.98863	-4	7.86221	-4	8.73579	-4	9.60937	-4	10.4829	-4	11.3565	-4	12.2301	-4
6	-3	0.774746		3.09898	-3	3.87373	-3	4.64848	-3	5.42322	-3	6.19797	-3	6.97272	-3	7.74746	-3	8.52221	-3	9.29695	-3	10.0717	-3	10.8464	-3
6	-2	0.668426		2.6737	-2	3.34213	-2	4.01055	-2	4.67898	-2	5.34741	-2	6.01583	-2	6.68426	-2	7.35268	-2	8.02111	-2	8.68953	-2	9.35796	-2
6	-1	0.560022		2.24009	-1	2.80011	-1	3.36013	-1	3.92015	-1	4.48018	-1	5.0402	-1	5.60022	-1	6.16024	-1	6.72026	-1	7.28029	-1	7.84031	-1
6	0	0.456232		1.82493	0	2.28116	0	2.73739	0	3.19362	0	3.64985	0	4.10608	0	4.56232	0	5.01855	0	5.47478	0	5.93101	0	6.38724	0
6	1	0.363987		1.45595	1	1.81993	1	2.18392	1	2.54791	1	2.91189	1	3.27588	1	3.63987	1	4.00385	1	4.36784	1	4.73183	1	5.09582	1
6	2	0.289311		1.15725	2	1.44656	2	1.73587	2	2.02518	2	2.31449	2	2.6038	2	2.89311	2	3.18243	2	3.47174	2	3.76105	2	4.05036	2
6	3	0.236366		0.945465	3	1.18183	3	1.4182	3	1.65456	3	1.89093	3	2.1273	3	2.36366	3	2.60003	3	2.8364	3	3.07276	3	3.30913	3
6	4	0.206923		0.827692	4	1.03461	4	1.24154	4	1.44846	4	1.65538	4	1.86231	4	2.06923	4	2.27615	4	2.48307	4	2.69	4	2.89692	4
6	5	0.200361		0.801444	5	1.00181	5	1.20217	5	1.40253	5	1.60289	5	1.80325	5	2.00361	5	2.20397	5	2.40433	5	2.60469	5	2.80505	5
6	6	0.214129		0.856518	6	1.07065	6	1.28478	6	1.49891	6	1.71304	6	1.92717	6	2.14129	6	2.35542	6	2.56955	6	2.78368	6	2.99781	6
6	7	0.244475		0.9779	7	1.22238	7	1.46685	7	1.71133	7	1.9558	7	2.20028	7	2.44475	7	2.68923	7	2.9337	7	3.17818	7	3.42265	7
6	8	0.287209		1.14884	8	1.43604	8	1.72325	8	2.01046	8	2.29767	8	2.58488	8	2.87209	8	3.1593	8	3.44651	8	3.73371	8	4.02092	8
6	9	0.338319		1.35328	9	1.6916	9	2.02991	9	2.36823	9	2.70655	9	3.04487	9	3.38319	9	3.72151	9	4.05983	9	4.39815	9	4.73647	9
6	10	0.394345		1.57738	10	1.97172	10	2.36607	10	2.76041	10	3.15476	10	3.5491	10	3.94345	10	4.33779	10	4.73214	10	5.12648	10	5.52083	10
6	11	0.452513		1.81005	11	2.26256	11	2.71508	11	3.16759	11	3.6201	11	4.07262	11	4.52513	11	4.97764	11	5.43016	11	5.88267	11	6.33518	11
6	12	0.510714		2.04286	12	2.55357	12	3.06429	12	3.575	12	4.08571	12	4.59643	12	5.10714	12	5.61786	12	6.12857	12	6.63928	12	7.15	12
6	13	0.567396		2.26958	13	2.83698	13	3.40437	13	3.97177	13	4.53916	13	5.10656	13	5.67396	13	6.24135	13	6.80875	13	7.37614	13	7.94354	13
6	14	0.62144		2.48576	14	3.1072	14	3.72864	14	4.35008	14	4.97152	14	5.59296	14	6.2144	14	6.83584	14	7.45728	14	8.07872	14	8.70016	14
6	15	0.672063		2.68825	15	3.36032	15	4.03238	15	4.70444	15	5.3765	15	6.04857	15	6.72063	15	7.39269	15	8.06476	15	8.73682	15	9.40888	15
6	16	0.718742		2.87497	16	3.59371	16	4.31245	16	5.03119	16	5.74993	16	6.46868	16	7.18742	16	7.90616	16	8.6249	16	9.34364	16	10.0624	16
6	17	0.761163		3.04465	17	3.80582	17	4.56698	17	5.32814	17	6.08931	17	6.85047	17	7.61163	17	8.3728	17	9.13396	17	9.89512	17	10.6563	17
6	18	0.799189		3.19676	18	3.99594	18	4.79513	18	5.59432	18	6.39351	18	7.1927	18	7.99189	18	8.79108	18	9.59027	18	10.3895	18	11.1886	18
6	19	0.832826		3.3313	19	4.16413	19	4.99696	19	5.82978	19	6.66261	19	7.49543	19	8.32826	19	9.16108	19	9.99391	19	10.8267	19	11.6596	19
6	20	0.862201		3.4488	20	4.31101	20	5.17321	20	6.03541	20	6.89761	20	7.75981	20	8.62201	20	9.48421	20	10.3464	20	11.2086	20	12.0708	20
6	21	0.887535		3.55014	21	4.43767	21	5.32521	21	6.21274	21	7.10028	21	7.98781	21	8.87535	21	9.76288	21	10.6504	21	11.538	21	12.4255	21
6	22	0.909116		3.63646	22	4.54558	22	5.4547	22	6.36381	22	7.27293	22	8.18204	22	9.09116	22	10.0003	22	10.9094	22	11.8185	22	12.7276	22
6	23	0.92728		3.70912	23	4.6364	23	5.56368	23	6.49096	23	7.41824	23	8.34552	23	9.2728	23	10.2001	23	11.1274	23	12.0546	23	12.9819	23
6	24	0.942388		3.76955	24	4.71194	24	5.65433	24	6.59671	24	7.5391	24	8.48149	24	9.42388	24	10.3663	24	11.3087	24	12.251	24	13.1934	24
6	25	0.954807		3.81923	25	4.77403	25	5.72884	25	6.68365	25	7.63846	25	8.59326	25	9.54807	25	10.5029	25	11.4577	25	12.4125	25	13.3673	25
6	26	0.964899		3.85959	26	4.82449	26	5.78939	26	6.75429	26	7.71919	26	8.68409	26	9.64899	26	10.6139	26	11.5788	26	12.5437	26	13.5086	26
6	27	0.973005		3.89202	27	4.86503	27	5.83803	27	6.81104	27	7.78404	27	8.75705	27	9.73005	27	10.7031	27	11.6761	27	12.6491	27	13.6221	27
6	28	0.979445		3.91778	28	4.89722	28	5.87667	28	6.85611	28	7.83556	28	8.815	28	9.79445	28	10.7739	28	11.7533	28	12.7328	28	13.7122	28
6	29	0.984502		3.93801	29	4.92251	29	5.90701	29	6.89152	29	7.87602	29	8.86052	29	9.84502	29	10.8295	29	11.814	29	12.7985	29	13.783	29
6	30	0.988431		3.95372	30	4.94215	30	5.93058	30	6.91902	30	7.90745	30	8.89588	30	9.88431	30	10.8727	30	11.8612	30	12.8496	30	13.838	30
6	31	0.991449		3.96579	31	4.95724	31	5.94869	31	6.94014	31	7.93159	31	8.92304	31	9.91449	31	10.9059	31	11.8974	31	12.8888	31	13.8803	31
6	32	0.993742		3.97497	32	4.96871	32	5.96245	32	6.95619	32	7.94993	32	8.94367	32	9.93742	32	10.9312	32	11.9249	32	12.9186	32	13.9124	32
6	33	0.995465		3.98186	33	4.97732	33	5.97279	33	6.96825	33	7.96372	33	8.95918	33	9.95465	33	10.9501	33	11.9456	33	12.941	33	13.9365	33
6	34	0.996746		3.98698	34	4.98373	34	5.98048	34	6.97722	34	7.97397	34	8.97071	34	9.96746	34	10.9642	34	11.961	34	12.9577	34	13.9544	34
6	35	0.997688		3.99075	35	4.98844	35	5.98613	35	6.98382	35	7.98151	35	8.97919	35	9.97688	35	10.9746	35	11.9723	35	12.9699	35	13.9676	35
6	36	0.998374		3.9935	36	4.99187	36	5.99024	36	6.98862	36	7.98699	36	8.98536	36	9.98374	36	10.9821	36	11.9805	36	12.9789	36	13.9772	36
6	37	0.998867		3.99547	37	4.99434	37	5.9932	37	6.99207	37	7.99094	37	8.98981	37	9.98867	37	10.9875	37	11.9864	37	12.9853	37	13.9841	37
6	38	0.999219		3.99688	38	4.99609	38	5.99531	38	6.99453	38	7.99375	38	8.99297	38	9.99219	38	10.9914	38	11.9906	38	12.9898	38	13.9891	38
6	39	0.999467		3.99787	39	4.99733	39	5.9968	39	6.99627	39	7.99573	39	8.9952	39	9.99467	39	10.9941	39	11.9936	39	12.9931	39	13.9925	39
6	40	0.999639		3.99856	40	4.9982	40	5.99784	40	6.99748	40	7.99712	40	8.99675	40	9.99639	40	10.996	40	11.9957	40	12.9953	40	13.995	40
				3.99856		4.9982		5.99784		5.82978		5.74993		5.59296		5.67396		5.61786		5.43016		5.88267		5.52083
			xp	40		40		40		19		16		14		13		12		11		11		10

[truncated: 29 more sheets: Dir 80°, Dir 90°, Dir 100°, Dir 110°, Dir 120°, Dir 130°, Dir 140°, Dir 150°, Dir 160°, Dir 170°, Dir 180°, Dir 190°, Dir 200°, Dir 210°, Dir 220°, Dir 230°, Dir 240°, Dir 250°, Dir 260°, Dir 270° …]
